# Supplementary material for: Environmental and genetic effects on tomato seed metabolic balance and its association with germination vigor
Source: BMC Genomics. 2016 Dec 19;17:1047. doi: 10.1186/s12864-016-3376-9 (PMC5168813; doi:10.1186/s12864-016-3376-9)
Supplement: Additional File 1: Table S1. — Normalized full metabolic dataset. Table S2. Seed weight in response to salinity for both seasons. Table S3. Putative QTLs for maturation percent. Table S4. Putative QTLs for RMC in SDF. Table S5. Putative QTLs for RMC in SDS. (XLSX 882 kb) [file 12864_2016_3376_MOESM1_ESM.xlsx]

## Sheet: ST1 A-RMC season 1
sample	IL	treat	Lactic	Glycolic	Pyruvic	Valine	AlanineMP	LeucineBP	Monomethylphosphate	IsoleucineBP	ProlineBP	ValineMP	Urea	Benzoic	Serine	Phosphoric	Glycerol	Leucine	Isoleucine	ThreonineBP	ProlineMP	Nicotinic	GlycineMP	Succinic	Glyceric	Uracil	Fumaric	SerineMP	AlanineBP	ThreonineMP	MethionineBP	AsparticBP	Malic	Salicylic	AsparticMP	Methionine	Pyroglutamic	GABA	Erythronic	Threonic	Cysteine	PhenylalanineBP	Glutaric2hy	Glutamic	Tartaric	PhenylalanineMP	Benzoic4hy	Arabinose	Asparagine
51	IL10-1	1	0.810849	1.33349	0.880765	0.982147	0.793869	0.311859	2.23704	0.67524	0.477804	0.544747	1.07145	1.22399	0.785894	0.976783	0.375695	0.800917	0.430606	1.22106	0.708896	1.55109	0.742142	0.977273	1.93835	0.65752	0.826458	0.850565	0.857236	0.619112	0.719969	1.20211	1.17423	0.828525	0.91051	NA	1.03118	0.870315	1.66565	0.994457	1.11596	1.09742	2.40927	1.29087	0.769917	1.12683	2.40962	0.540927	1.08748
305	IL10-1	1	1.3174	0.928562	NA	1.5397	2.74441	1.30572	0.12649	1.14849	1.00959	0.906429	1.75517	0.620643	1.20274	0.921165	1.51744	1.17212	1.45776	1.11161	0.600921	0.871047	0.487615	0.891969	0.745793	0.767398	0.59457	0.740356	0.856834	0.926822	1.1692	0.765102	0.441067	0.527135	0.459591	0.997375	1.168	1.19336	0.344858	0.403256	0.564957	1.28545	1.14401	0.614571	1.123	1.12915	1.50324	0.757538	0.972697
477	IL10-1	1	1.61021	0.64629	NA	0.207512	0.351634	0.346074	0.207694	0.587021	0.112182	0.402604	0.675121	0.47269	0.580265	1.39567	0.542382	0.570487	0.400697	0.841754	0.36069	0.534893	0.530551	1.07417	0.448937	0.198102	0.41452	0.498218	0.984572	0.22005	0.15796	0.409407	1.13591	0.592115	0.351804	NA	1.31941	0.667067	NA	0.900424	NA	0.627383	1.16801	0.952477	NA	0.480458	1.15973	0.285309	0.337553
726	IL10-1	1	0.917396	0.976568	0.730049	1.2054	1.6579	1.55172	0.221108	1.2645	1.29915	2.27338	0.964319	0.538152	1.35706	0.852981	1.07412	1.49424	0.987021	1.22456	1.24783	0.803436	1.38969	2.33689	0.535701	0.284441	0.705108	0.685883	0.791692	1.39151	1.57622	0.818162	0.72734	0.763787	0.61156	1.57231	0.92286	2.27983	1.16169	0.80366	1.13584	1.28163	5.87402	0.932969	1.01193	1.2829	0.797924	0.457251	1.31248
857	IL10-1	1	2.24005	0.872201	0.664589	1.05592	0.728818	0.963224	1.06055	1.29236	1.03096	0.699997	0.79235	0.472048	0.538174	0.951309	0.765366	NA	0.83933	1.19046	0.623584	0.952185	0.898402	1.07182	1.01286	2.06894	0.78407	0.710779	1.0334	0.806252	0.981929	0.573834	0.677849	0.674707	0.480743	0.927771	0.878158	2.01144	1.26165	0.975337	0.82171	1.18553	1.49369	0.747465	0.746249	1.09954	1.93543	0.82031	0.517089
26	IL10-1-1	1	1.0496	1.01703	0.890611	1.54508	1.79381	1.35667	0.390461	1.33463	1.29572	1.74691	0.388655	0.569649	0.733466	0.922611	0.711089	1.13225	1.33767	1.21467	1.42192	1.03741	1.31643	1.52699	0.794555	0.624989	1.33749	0.645918	1.27243	1.14574	1.81412	0.973901	0.957887	0.732617	0.486686	1.43547	0.735137	1.80436	1.08802	0.690612	0.388965	0.783071	2.2181	1.16825	1.44503	1.32511	1.86884	0.543438	1.1014
323	IL10-1-1	1	1.28178	0.705587	NA	1.15813	2.02955	1.22639	0.519251	1.19979	1.29488	1.00791	1.05778	0.834518	1.11037	0.951417	0.765469	1.69315	1.46106	0.986083	0.551091	1.25368	0.517624	1.66407	1.06325	0.576588	2.17941	0.688689	0.593994	0.979258	1.16627	1.02325	1.22113	1.18069	0.907017	0.977098	1.18146	1.47954	0.814577	0.974286	0.740481	1.1489	2.40282	0.812261	0.644962	0.880346	0.526659	1.59501	0.951209
472	IL10-1-1	1	0.824134	0.722476	0.620739	1.26492	2.14325	1.00597	0.688703	0.574676	1.52229	2.01948	0.525262	0.666564	1.09602	0.577592	1.51759	1.58897	1.92381	0.545561	2.12732	0.837635	1.03516	0.404854	2.37519	0.719027	1.33233	2.48311	2.41485	1.41013	2.0597	0.790251	0.833915	0.87675	0.599449	1.29974	0.819918	1.57115	1.0138	0.30313	0.544996	0.963778	0.616525	0.6572	1.53313	0.928198	1.96806	0.334125	0.824928
735	IL10-1-1	1	1.60431	1.01834	1.24265	0.808508	0.685686	1.05675	0.778527	1.06693	0.63182	0.620748	0.616003	0.533611	0.839336	1.00348	0.258393	0.86434	0.635625	0.828177	0.740112	0.774188	1.21642	0.617293	0.491901	0.61708	0.494826	0.697635	0.584243	0.672803	0.408335	0.446107	1.05566	0.894404	0.409385	0.714554	1.49108	1.91236	1.15314	0.561117	0.720332	0.810802	1.35893	0.651656	0.406066	0.703742	3.3577	0.579801	0.438303
875	IL10-1-1	1	0.291592	0.867334	0.764746	0.918913	1.44023	0.770087	1.36462	1.03798	0.63869	0.734144	1.29886	1.34039	2.13721	1.2539	0.359262	0.474581	0.535884	1.201	0.624826	1.38781	1.02597	0.316428	2.25791	0.533521	0.718417	0.884877	2.08142	0.971016	0.57201	1.78449	1.28513	1.32045	1.15741	0.40949	1.44156	0.297503	1.04321	0.483256	1.04898	1.03685	0.905305	1.66774	0.932601	0.820169	0.578446	0.688447	1.01548
65	IL10-2	1	0.944332	0.927601	NA	0.0353644	0.413219	1.25488	0.788183	1.12795	1.45132	0.844459	0.530798	0.689725	2.27796	1.13794	0.957293	1.22319	0.744641	1.25768	1.11843	1.10523	0.500254	0.762689	1.05434	0.827801	0.808698	0.509154	1.95206	0.529892	1.01782	0.702937	1.77276	1.47543	0.496075	0.775372	0.695399	0.920216	1.58949	0.937137	0.571857	1.68441	0.656409	0.434145	0.45483	0.951905	1.33142	1.51356	0.297619
312	IL10-2	1	0.891441	NA	1.0135	0.143198	0.430437	0.0916053	0.478136	0.244365	0.125921	0.322157	1.23566	0.448288	0.475813	1.73007	0.354483	0.602244	0.302178	0.343097	0.936288	0.538258	0.225592	0.266087	0.518573	NA	0.335094	1.08449	NA	0.571895	NA	0.388908	1.96424	1.12423	0.919057	0.436733	1.28139	0.380267	NA	1.47672	NA	0.561489	0.214864	0.48071	NA	0.306756	0.789473	0.29249	0.453754
402	IL10-2	1	0.629005	1.39516	1.64289	0.50105	0.869027	0.354993	0.659286	0.89042	0.107215	0.851651	1.23343	1.21702	0.965757	1.40291	0.7721	NA	0.668567	1.46649	0.8034	0.950378	0.492537	0.39794	0.973659	NA	1.03482	1.22426	0.357804	0.721704	NA	1.84137	1.61266	1.91451	2.05613	0.502044	1.11616	0.166807	NA	1.26719	0.717171	0.814615	0.500075	1.23609	NA	0.912082	0.363411	0.654562	1.29627
709	IL10-2	1	0.965614	1.79566	1.11069	1.51441	2.92194	1.3917	0.0426516	1.21011	0.858429	2.31442	0.517334	0.72868	0.546703	0.607864	1.82328	1.96356	2.28821	0.955754	0.967934	0.385747	0.462956	1.41425	1.22595	2.03881	3.59231	1.38814	0.908598	1.23922	1.46183	0.353247	0.869083	0.535545	0.616994	1.52874	0.893513	1.08647	0.592387	0.210341	0.825982	1.11516	NA	0.615008	1.26415	1.52206	0.583582	4.31682	0.816882
837	IL10-2	1	1.06019	0.774698	1.28368	0.398601	0.328991	0.436804	0.53201	0.591735	0.102058	0.398369	1.52407	0.991709	0.723973	1.64894	0.444137	0.295371	0.398226	0.63062	0.346484	0.369729	1.31575	0.205812	0.640173	NA	0.371543	0.667859	0.569033	0.314751	0.166611	1.20387	1.07281	0.916388	0.907274	0.164452	1.32921	0.0796143	0.53605	1.2551	NA	0.547054	0.294448	0.672081	NA	0.581278	1.05716	0.520737	0.371191
55	IL10-2-2	1	NA	0.664039	0.538318	0.595569	0.889294	0.427087	3.25511	0.499591	0.294521	0.438256	3.92499	1.42901	1.97415	1.44937	0.446711	0.365393	0.358348	1.16942	0.350198	0.854232	0.14367	0.478017	0.457389	0.383754	0.384978	0.606923	1.30965	0.588242	0.411269	1.50971	1.43425	1.37147	1.33195	NA	1.50083	0.339219	0.660634	0.754544	0.5538	1.10938	0.336442	1.10465	0.246875	0.719125	0.24474	0.501415	0.635387
441	IL10-2-2	1	1.32661	0.602525	0.759988	0.957702	2.02361	1.38083	0.307667	1.58419	1.37331	1.11827	0.389694	0.432811	1.24389	0.669656	1.43131	0.807381	1.61643	0.946973	1.5033	0.422962	0.939507	1.29876	NA	1.11467	0.948357	1.27362	1.10755	1.4623	1.61724	0.729418	0.89822	0.811091	0.647776	1.19374	0.932639	1.54415	0.39001	0.74326	0.778146	1.0506	0.757385	0.967558	1.22854	1.55959	1.83312	0.321517	1.20793
705	IL10-2-2	1	1.09998	0.602491	1.45566	0.732928	0.877634	0.483904	0.174669	0.745987	0.327877	0.516794	0.657854	0.893461	0.57495	1.10787	0.412074	0.684759	0.49979	0.933349	0.54569	0.892875	1.04601	0.893898	NA	NA	0.342785	0.691676	0.349077	0.556128	0.219358	1.58298	1.29886	1.88405	1.74755	0.336679	1.08919	0.532317	0.979198	2.10136	1.00321	0.850657	0.605713	1.26089	0.250144	1.2037	0.571136	0.337937	0.946527
838	IL10-2-2	1	0.425303	1.03408	1.28343	1.23582	0.703514	1.45715	0.33398	1.08633	0.805542	0.736885	1.37969	1.04853	0.844351	1.02719	0.955462	0.711927	1.03481	0.954046	1.41947	1.02091	1.00878	1.09352	0.930949	0.635422	0.56334	0.755691	0.638247	1.09211	0.740378	1.15306	1.14821	1.77256	1.0292	NA	1.23638	1.64244	1.16583	0.866989	0.777146	1.0822	0.725999	0.846354	0.628124	0.683439	0.411438	0.396136	0.670463
48	IL10-3	1	1.42684	0.692636	0.731361	1.10402	1.31853	1.8923	0.295066	1.77068	1.63323	0.947315	0.345751	0.184094	0.422952	0.75591	1.93353	NA	0.904964	1.11715	0.805807	0.271129	1.42276	1.48666	0.82614	1.32042	1.98465	0.589386	1.39191	0.902535	1.87138	0.934526	0.902879	0.369251	0.615339	1.36733	0.949086	1.57187	0.669982	0.381623	0.648289	1.33374	0.835571	0.47702	0.485152	0.953868	2.14629	1.23605	0.712803
339	IL10-3	1	0.888302	1.16958	0.575978	1.63666	3.67343	1.41042	0.473177	1.26863	1.76454	2.16614	0.414934	0.761299	0.771596	0.326742	1.78718	1.40093	2.74803	0.592326	2.1728	0.482416	0.829669	1.27395	2.50123	3.94787	3.68537	2.03841	2.07001	1.8149	3.23851	0.76684	0.554871	0.479086	0.59443	1.63939	0.615112	1.32551	1.32013	0.344311	1.15029	0.826882	1.71797	0.762487	2.24931	1.47522	3.2141	1.55325	1.39604
460	IL10-3	1	0.385483	1.53636	1.28882	1.41576	1.06445	1.08975	0.438189	1.09577	1.21458	1.20246	0.436715	1.9469	1.29601	0.921881	0.285855	0.888	1.29862	1.03457	0.954161	1.2199	0.760855	1.22307	1.01272	0.319875	1.28686	0.869521	0.944089	0.894146	0.830368	0.98768	1.10446	1.32517	0.854073	0.808593	0.924955	1.1237	0.188094	0.655278	0.437395	1.11286	3.88068	1.38699	0.540023	0.917931	0.576002	0.433215	1.22149
773	IL10-3	1	0.716582	1.30898	0.97672	1.86478	0.41365	2.03151	1.33818	1.6574	1.83509	2.26862	2.64078	3.58621	1.29214	0.830528	0.435944	1.32356	1.91097	1.20185	2.41879	1.21791	0.917698	0.830817	2.85018	0.436118	1.41864	2.38369	3.09821	1.83547	1.46639	1.02154	0.986845	0.00685885	1.27681	1.68543	0.827077	2.24569	1.10449	0.93468	2.90338	1.31603	1.19607	1.05959	3.35209	1.23317	0.561828	0.674068	1.53553
821	IL10-3	1	1.10431	0.645176	1.5447	0.256999	0.420224	0.328554	0.218616	0.357526	NA	0.349397	0.769959	0.312077	0.208405	1.43448	0.368197	0.232445	0.32649	0.596397	0.278099	0.337929	2.29936	0.78348	0.807793	0.366887	0.493466	1.05714	0.581699	0.364965	0.303352	0.339114	0.838566	0.46205	0.193709	NA	0.925923	0.979291	0.48957	0.717538	NA	0.189741	0.629593	0.185502	NA	0.332621	0.679217	NA	0.094685
358	IL1-1	1	1.22191	1.23031	1.16183	1.28206	0.951105	1.03879	1.4248	1.10944	1.10549	1.66775	1.19318	0.726067	1.47278	1.01894	0.661243	NA	NA	0.989687	0.841489	0.992134	1.85673	1.37158	0.66226	0.439814	0.558859	0.599548	1.30927	1.00673	0.968722	0.999021	1.19611	1.50608	0.740027	0.879718	1.0578	1.75612	NA	1.02264	0.619193	1.08136	1.78477	0.742154	0.879556	1.04783	0.879437	0.446509	0.586745
478	IL1-1	1	1.25211	0.902667	NA	1.31948	1.49013	1.27318	0.115663	1.15344	1.7147	2.09179	0.338836	0.456229	0.775737	0.694122	1.29506	1.70634	1.40008	0.78212	1.678	0.74957	0.43021	1.55552	0.820747	1.95815	1.62664	0.905356	1.86938	1.63068	2.32705	0.82062	0.911782	1.08709	0.853928	2.21322	0.711004	0.897865	1.29994	0.0806181	0.688005	1.07802	0.485723	0.715421	NA	1.78071	0.299542	3.33917	0.860606
17	IL11-1	1	2.20365	0.919512	1.24705	1.04466	NA	1.22998	0.356814	0.935459	0.90164	1.45571	0.942872	1.236	0.558507	0.957527	1.34654	1.10385	1.46856	1.41593	1.41267	1.2177	0.673942	1.96052	NA	0.551972	0.350844	0.775062	0.510698	1.1983	0.669939	0.702804	0.55871	1.3526	0.970342	1.0836	0.911299	1.72803	NA	1.20795	1.18689	0.942518	2.36685	1.3361	NA	1.26534	0.552108	0.499196	1.49904
429	IL11-1	1	0.756208	1.34942	NA	1.01547	1.04433	1.09079	0.330982	1.12297	0.764411	0.740137	1.06314	1.31019	0.903193	0.955708	1.63862	0.731213	1.26468	1.59177	0.62358	1.08702	0.424757	1.32185	0.535464	0.600694	0.296639	0.692408	0.461014	0.940809	0.82613	0.845268	0.619341	1.1387	0.79772	0.605984	1.07984	1.7133	NA	1.36333	NA	1.23808	1.27478	0.883066	0.354087	0.932448	0.712626	0.528227	0.879346
708	IL11-1	1	0.416932	1.06431	0.959629	0.400805	0.66452	0.885392	0.603001	0.834452	0.592271	0.711439	2.39808	1.89862	1.00491	0.948278	1.03495	0.54835	0.632175	0.63279	0.962198	1.12517	0.857415	0.624387	NA	NA	0.477157	0.565154	0.288412	0.545227	0.365685	1.60669	0.890843	0.756492	2.07777	NA	1.15269	0.471482	NA	0.71079	0.538503	1.13476	0.431152	0.975887	0.540433	1.22642	0.345882	0.375907	1.81339
871.2	IL11-1	1	0.380235	1.26928	1.45592	0.256114	0.624881	0.25554	0.642667	0.266046	NA	0.217367	1.25206	1.43368	0.492285	1.80418	0.620247	NA	0.204427	0.346518	0.0957274	0.601534	1.74912	0.164343	0.392259	NA	0.267646	0.695685	0.907138	0.0952458	0.120393	0.540471	0.636058	0.561266	0.183022	NA	1.02313	0.123545	NA	0.384242	NA	0.281747	0.435404	0.327632	NA	0.125838	0.407209	0.698635	0.114026
3	IL11-2	1	0.291118	1.25363	1.21708	0.301489	NA	0.313282	0.600958	0.433078	0.228431	1.00955	2.01004	1.9702	0.559606	1.19505	0.524598	0.750476	0.746559	0.825493	1.34314	1.5077	0.236667	0.422957	0.707107	0.278473	0.344924	1.30964	0.339469	1.16542	0.357784	1.17468	1.14971	1.77251	2.15871	NA	1.20252	0.27922	NA	0.792037	1.12281	0.292547	2.81681	1.57556	NA	1.31443	0.506289	0.396575	1.22617
374	IL11-2	1	1.78424	1.45657	0.926463	1.25279	1.04952	1.16749	1.94063	1.1942	1.18518	0.576699	0.637504	1.01423	0.615565	1.02416	1.17027	NA	0.5212	0.82911	0.512685	1.29852	1.85987	1.92606	1.45754	1.98691	0.93404	0.320957	2.39925	1.00876	1.24682	0.906234	0.984917	1.8788	0.518694	0.593344	1.02011	1.6583	NA	0.884738	0.57814	1.96139	3.82085	0.208789	0.555275	0.654065	2.59557	1.27947	0.257389
437	IL11-2	1	1.06441	1.24001	1.59155	0.570028	0.272677	0.442126	0.654055	0.649294	0.586713	0.44877	0.791184	1.05231	0.911511	1.29631	0.223609	NA	0.354998	1.3813	0.86118	1.32278	0.317716	0.867982	0.519828	0.403715	0.308224	0.622039	0.242937	0.712202	0.31154	0.91272	1.14172	1.41539	0.805038	0.352588	1.15788	0.915919	0.144794	2.05959	NA	0.78855	2.54848	0.666272	NA	0.395672	0.856629	0.515428	0.398683
710	IL11-2	1	1.58092	0.981045	1.02929	1.40674	1.38202	2.00276	0.95726	1.55989	2.25979	0.995643	0.460349	0.689207	0.949966	0.820965	1.12646	2.07661	1.0651	1.20913	1.10954	0.768109	0.938581	1.404	1.21335	0.419336	0.861121	1.70554	0.642318	1.59666	2.12383	0.598278	0.650788	1.64707	0.35074	1.32756	0.859863	2.97349	NA	0.865763	1.34659	1.33535	0.54495	0.512553	1.25381	1.727	2.06841	0.442121	1.836
876.2	IL11-2	1	0.609501	1.1696	NA	1.03565	1.31159	1.39883	0.410004	1.30985	1.10597	0.864793	0.400442	0.895436	0.674653	0.933802	1.12394	1.15264	1.16647	1.16027	1.0117	0.899	0.693053	3.04619	1.58933	1.45511	7.06928	0.474719	1.36936	1.13834	1.35001	1.08293	1.46582	0.808866	0.542658	NA	0.932088	1.20607	0.913067	0.286611	0.817712	1.06184	1.80398	0.342865	NA	0.682841	0.933261	6.92373	0.259637
37	IL1-1-2	1	0.497315	1.09418	1.75557	0.318199	0.786063	0.00808233	0.736651	0.325234	0.109161	0.463493	0.853115	0.777519	0.551467	0.935659	0.262782	0.379262	0.494043	0.629215	0.38836	1.17245	0.104276	0.182355	0.547866	0.312817	0.466202	0.747703	0.521328	0.534791	0.15996	1.38024	2.31727	1.41567	1.89148	NA	0.996882	0.640656	0.614481	1.30834	0.739698	1.10287	0.348493	0.955663	NA	0.900337	0.699972	0.567227	1.32463
325	IL1-1-2	1	1.51001	0.665898	0.945413	0.596319	0.458536	0.600831	0.865956	0.669072	0.224832	0.563863	0.680732	NA	0.5942	0.89897	1.29065	NA	0.693288	0.57931	0.567532	1.01059	0.229623	2.29989	1.16518	0.895032	0.340748	0.675503	NA	0.606903	0.652021	0.369746	1.08985	1.04205	0.45315	0.471635	0.784089	0.87033	NA	1.34502	NA	1.12501	0.793751	1.18651	NA	0.558993	0.789565	1.59151	0.741275
406	IL1-1-2	1	0.868271	1.40697	2.49376	0.500198	0.738783	0.778277	0.748317	0.847122	0.349766	1.02242	0.911403	1.13229	0.722151	1.09206	1.11279	NA	1.41687	1.01912	1.08819	0.984982	0.786142	0.611658	0.826503	NA	0.872241	1.20926	0.412403	1.07138	0.220823	1.31049	0.950285	1.08204	1.61568	0.514545	1.07685	0.228617	0.631572	1.95057	1.19319	0.447247	0.703781	1.37631	0.514443	0.778039	0.30816	1.08386	1.14097
716	IL1-1-2	1	NA	0.824502	1.22661	0.568386	1.57382	0.489886	1.83655	0.570509	0.701151	0.736333	3.01128	1.7517	2.55379	1.10534	1.33055	0.447513	0.682536	0.941574	0.792915	1.14688	0.844404	0.268232	NA	NA	0.392316	1.4945	0.700599	0.594535	0.253871	1.3074	1.12226	1.7953	1.88704	NA	1.30319	0.266761	0.633822	0.774735	0.579468	1.32878	0.498666	1.44447	0.322014	0.789742	0.41031	0.249919	1.2676
854	IL1-1-2	1	0.439046	0.732483	1.4122	1.30725	0.620612	0.745165	1.16309	0.826689	1.29269	0.423305	0.461745	0.931837	1.20543	1.16691	0.41336	0.557447	0.536734	0.627567	1.64738	1.54201	1.18119	0.140653	NA	NA	0.521943	1.32177	0.662405	0.988289	0.130969	0.85088	1.1554	1.1881	0.561362	0.203573	0.873897	0.474099	1.15646	1.43051	0.703741	1.4274	0.567029	0.535667	0.389314	0.569978	0.780639	0.704297	1.37842
15	IL11-3	1	0.5966	0.856938	0.976351	0.758828	0.42892	1.31653	0.496527	1.17277	0.821022	0.704779	0.504389	1.32548	0.741509	1.13044	0.248876	0.775497	0.746015	0.804945	0.778955	0.894274	0.529103	1.56855	NA	0.479307	0.415076	0.770323	0.466201	0.608886	0.376034	1.51407	1.02834	1.97419	1.1383	NA	1.04333	0.1223	0.969346	1.69707	0.629875	0.917569	1.01663	1.4092	NA	0.859059	0.296549	0.514385	1.38697
347	IL11-3	1	1.90912	0.787196	NA	1.61199	0.968767	1.80197	0.642463	1.50708	1.31642	0.484499	0.682205	0.864471	0.970403	1.2368	1.26064	NA	0.54164	1.26827	0.722788	0.641782	1.52257	1.51906	1.14576	1.2178	0.9803	0.478047	0.949837	0.855594	1.54008	0.999861	1.06334	1.16762	0.569852	0.854497	0.867095	1.93136	2.11519	0.728853	0.475453	0.83212	1.25156	0.711	1.1359	1.00279	0.987132	1.39212	0.807112
448	IL11-3	1	1.97634	0.742453	1.0937	1.10755	0.253111	1.19736	0.572579	1.10663	1.14778	1.30298	2.58308	0.708999	1.85594	1.01199	0.630443	1.1056	1.30837	0.821691	0.810912	1.00859	0.866274	1.18156	NA	1.07672	0.458564	2.04629	1.01928	1.3014	0.908908	0.840066	1.23727	1.25996	0.792233	1.03679	1.27803	2.05324	NA	2.79887	1.40851	1.22043	0.562451	0.710642	0.847835	1.25156	1.11154	0.276582	1.40934
743	IL11-3	1	0.474004	1.32308	0.83333	0.563259	0.872657	0.751507	2.97906	0.529342	1.49041	0.568114	1.94699	0.632852	1.19452	0.926136	0.414876	0.590739	0.419461	0.953348	1.35172	0.805728	0.853735	0.429257	NA	NA	0.545429	0.979017	0.636521	0.712063	0.242584	1.17881	1.1774	1.51531	2.23309	0.259704	0.0232238	0.0212501	0.678687	1.40727	0.773816	0.685679	0.508109	1.3525	0.388081	0.628654	0.46517	0.508475	1.08047
862	IL11-3	1	0.225633	1.55662	0.72351	0.637952	0.549623	0.72078	0.92126	0.733009	0.277609	0.621339	0.574143	0.732739	0.66191	0.918415	0.657923	0.496526	0.660023	1.13665	0.442022	1.05082	0.731366	0.712595	0.763954	0.545432	0.522287	0.860283	0.792536	0.430673	0.217028	1.48157	0.932337	1.62284	1.97904	0.227466	1.10885	0.0834933	1.17364	1.58376	NA	1.05053	0.852033	2.16492	0.373624	1.15543	0.601655	1.3635	1.3044
5	IL1-1-3	1	0.875731	1.19138	1.19844	1.05589	1.78154	0.481349	0.398278	0.980775	1.35791	1.93474	3.01614	0.82817	0.989334	0.643198	2.12338	1.44829	2.20659	0.700185	1.15076	1.05563	0.961415	0.182641	0.842365	0.347207	0.380478	1.57949	0.300397	1.13709	0.60821	1.30148	0.856371	0.773271	1.07066	0.772664	2.04969	0.553664	NA	1.76087	NA	0.969007	1.76702	1.87013	NA	1.23095	0.354291	0.567462	1.16211
377	IL1-1-3	1	0.814974	1.30904	0.859176	0.967957	1.2389	1.31887	0.356796	1.44076	1.47772	1.14255	0.733551	1.21673	0.889784	0.968163	0.727344	1.99305	1.60241	1.08728	1.12047	1.25523	1.20718	1.22329	0.621761	0.216048	0.380477	0.766491	1.4762	0.994172	1.1466	0.943899	0.733829	1.00018	0.455739	0.863427	1.14921	0.942541	NA	1.17768	0.581659	1.21006	5.23044	1.07479	0.348186	0.982235	0.558127	0.285947	1.08353
409	IL1-1-3	1	1.85615	0.922978	1.67968	0.912079	1.74911	1.05311	0.581719	1.1567	1.06533	1.31109	0.765828	0.580689	1.00179	0.839908	0.541773	NA	1.53512	1.05656	1.20756	0.82296	1.09529	1.24396	NA	1.40413	1.20245	1.34186	0.484234	1.54672	0.687122	0.562546	0.858763	0.75936	1.10289	1.56841	1.06628	1.56	1.51106	1.01145	1.19879	0.8414	1.1927	0.976622	2.13303	1.48978	1.32359	1.26951	1.16721
706	IL1-1-3	1	0.897355	0.460074	0.56213	0.465797	1.03919	1.18986	0.265873	1.05405	1.15773	0.424849	0.105899	0.328647	0.25446	0.709781	0.640399	0.614595	0.893547	1.27177	1.59394	0.747758	1.22258	1.35829	0.321853	0.832079	0.493468	0.385785	0.520162	0.899429	0.869806	0.546937	0.159042	0.438784	0.17309	0.473637	0.214466	1.21999	1.05465	0.879346	1.67186	1.53191	0.828052	0.369552	1.19431	1.67139	1.26818	1.0276	1.60577
839	IL1-1-3	1	1.63606	2.24906	0.633765	1.56543	1.64856	1.88024	0.102334	1.31525	1.83027	1.74628	0.721012	0.68408	0.669545	0.550453	2.5703	1.90078	3.14463	0.847505	2.31152	0.382142	0.678938	1.30893	1.99008	3.88096	0.845519	1.2771	1.33091	1.51662	2.59432	0.697729	0.724638	0.498993	0.571213	3.06864	0.844055	1.29926	2.26268	0.168174	0.732826	1.32264	0.347805	0.427208	NA	1.61832	0.932954	NA	0.656013
21	IL11-4	1	NA	NA	NA	NA	0.168323	NA	NA	1.84665	0.00526484	0.309386	0.130824	NA	NA	NA	0.254905	0.384132	0.262641	NA	0.263395	1.28774	0.0672788	0.0286375	NA	0.0531831	NA	1.55711	0.944856	0.59454	NA	0.791095	1.23575	0.927899	0.329752	0.236703	1.11878	0.0677325	0.158817	1.3197	NA	1.30702	1.35301	0.17367	0.423325	0.344305	2.2119	0.465438	0.0537681
418	IL11-4	1	0.439563	0.979984	2.00894	0.530648	0.251032	0.440521	0.977564	0.590081	0.234006	0.474897	1.60941	1.34896	1.089	1.53255	0.254709	0.403223	0.459623	0.803395	0.296657	1.12115	0.226484	0.663282	0.517994	0.25952	0.367601	0.537226	0.182269	0.398727	0.264776	0.661366	1.16048	1.77378	0.541793	NA	1.25737	0.562204	0.201986	1.02737	NA	0.857489	1.84504	0.81913	NA	0.51947	1.1642	0.446084	0.746783
757	IL11-4	1	0.313163	0.461622	NA	0.0488003	0.162206	0.434031	3.20021	0.546348	0.968809	0.221087	1.37425	1.71282	1.09673	1.16725	1.90375	0.329038	0.316213	0.758289	0.848364	1.05272	1.02396	0.44077	NA	0.228788	0.466405	1.0037	0.449631	0.326248	0.268002	1.16418	1.27997	0.772624	0.465336	NA	1.10946	0.18834	NA	0.684752	NA	0.471149	0.58645	0.709623	NA	0.216461	0.531765	0.304958	0.246827
835	IL11-4	1	2.01237	0.960783	NA	1.35604	0.655539	1.25496	0.175418	1.04399	0.734024	0.679501	0.554202	1.20952	1.56461	1.11556	0.840592	NA	1.43761	1.79261	0.978793	0.743445	1.13394	1.36734	NA	2.182	0.373175	1.51101	0.959882	1.36976	0.458573	0.691629	0.947577	1.08851	0.696629	NA	1.39251	2.45127	NA	0.579446	1.0781	1.76781	1.30124	0.674769	1.09268	0.974894	1.66918	3.43812	0.732654
40	IL11-4-1	1	2.2565	1.05525	1.18415	1.62677	2.2095	2.01713	2.05164	1.57777	2.26249	1.82493	0.246149	0.500242	0.672425	0.57173	1.63593	1.86656	1.93312	0.952342	2.07899	1.56389	1.80783	1.68053	1.47516	2.72122	1.14452	1.32837	1.44262	1.64058	2.27433	0.853928	0.819735	0.79544	0.690072	1.69033	0.599252	1.32146	1.10511	0.998928	2.08474	0.918108	3.20925	1.02915	2.60417	1.30912	1.24604	1.15225	1.18759
322	IL11-4-1	1	0.201489	0.663892	1.5436	0.401839	0.425938	0.171411	1.79046	0.411213	0.413548	0.486213	0.799752	1.0217	0.57428	0.783501	1.04339	0.365644	0.575382	0.571767	0.566291	3.10218	0.326734	0.478443	0.646518	0.248572	0.944038	1.36054	0.411435	0.494315	0.133047	0.732494	1.27577	1.09661	0.796924	NA	0.928136	0.125254	NA	0.941793	1.07244	0.585636	0.701885	1.18904	NA	0.356846	1.32934	1.4981	1.19204
432	IL11-4-1	1	0.587492	0.695278	0.97397	0.664999	0.351064	0.721112	0.359103	0.852687	0.35286	0.581221	0.821825	0.75813	1.10829	1.64325	1.78481	0.849754	0.531545	0.80498	0.516432	1.2735	0.459722	1.22716	0.601404	0.386922	0.614194	0.504533	0.332616	0.687373	0.725993	1.18003	1.25544	1.11165	1.23927	0.725702	1.30152	0.676545	NA	0.908777	1.0469	1.25374	1.44325	1.20594	0.270013	1.05352	0.955941	0.383017	0.748584
840	IL11-4-1	1	1.86241	0.887858	1.17051	1.72456	2.33856	1.61059	0.126958	1.75585	1.48487	2.21986	0.376346	1.4257	1.32141	0.700358	1.26427	1.77523	1.118	1.32915	1.6749	0.77326	1.05199	1.81498	1.00219	1.2127	0.845094	1.16511	1.34844	2.04955	2.67695	1.14958	0.974971	1.14861	1.47231	3.5232	0.882417	2.14541	0.694948	1.32918	1.33925	1.38707	1.03538	1.2087	1.64729	2.1501	1.07488	0.608627	1.82269
30	IL1-2	1	1.47467	0.774965	0.761054	1.92468	1.51935	2.10865	0.302971	1.53206	2.50432	1.70803	0.328414	0.629428	1.39328	0.419725	1.29097	1.52676	1.37945	0.912245	2.0608	0.642935	1.93156	1.82455	1.39782	1.73496	1.64006	1.05951	0.958748	2.10339	3.01855	0.770127	0.4139	0.702005	0.583509	3.04743	0.460393	1.65381	0.824584	0.393209	2.50684	1.887	1.62921	0.863897	1.6842	2.07117	1.18933	1.05751	1.85673
330	IL1-2	1	0.866131	1.61445	0.722679	1.93229	2.29872	1.43822	0.992007	1.89887	1.86433	1.95416	0.933346	1.35327	1.40645	0.846998	0.945683	NA	1.4854	1.60244	2.05826	0.987375	0.444225	1.30628	0.782786	0.349031	0.596122	0.862092	0.633604	1.53534	1.15825	1.61282	0.589137	1.01104	0.880808	1.02527	0.848286	1.0464	NA	0.769176	1.44946	1.02777	1.26242	1.36567	1.41757	1.46318	0.365199	0.333844	1.33919
457	IL1-2	1	0.620945	1.081	0.481186	2.17026	2.62624	1.67568	0.349584	1.58425	1.87478	1.39085	0.84778	1.98715	0.960068	0.907145	1.24726	1.98598	1.82636	1.26155	1.96306	0.624768	1.37986	2.37218	0.54081	2.63176	1.4473	0.673928	1.46576	1.54169	1.9163	0.81393	0.360895	0.992382	0.414625	1.24838	0.552809	1.26096	0.390742	0.573586	0.351058	1.27359	1.26866	1.09089	0.509751	0.922965	0.411205	0.600527	0.809072
769	IL1-2	1	0.635389	1.03787	0.452302	1.00352	0.175162	0.904479	0.586717	1.13668	1.60474	1.75878	0.21178	1.64493	0.269467	0.415449	1.99767	0.771296	2.04539	0.768883	2.098	0.559065	0.75295	1.31168	1.88591	1.45273	0.926244	1.45367	2.9891	1.88184	2.30818	0.778407	0.398811	0.514441	0.701069	1.56588	0.600475	1.56895	0.875281	0.196392	0.956752	0.547884	1.44907	1.34455	2.0682	1.87732	1.85735	1.82746	1.16993
841	IL1-2	1	1.10025	1.24127	0.491466	1.3412	1.43855	1.32192	0.0597288	1.27016	1.75519	2.3193	0.620217	0.325262	0.74999	0.424623	2.11094	2.82045	1.75456	0.645086	1.75516	0.738253	0.524721	1.46098	1.53099	2.52732	1.71641	1.06772	1.12026	1.5735	2.88256	0.607982	0.660057	0.579972	0.676568	2.31576	0.707493	1.32353	0.897011	0.131628	0.70341	1.27659	0.972146	1.03371	NA	1.01914	0.293603	4.20078	0.53898
20	IL12-1	1	1.11721	0.957373	1.28247	0.982132	0.794023	1.1654	1.10159	1.16464	0.990139	0.78935	1.88611	1.55433	1.21944	1.04646	0.368923	NA	0.999146	1.56367	1.35027	1.82583	0.621868	1.22034	1.16815	1.23566	0.653431	1.23096	0.407796	1.19683	0.629464	0.640824	1.2439	1.5286	1.08607	0.643556	1.19802	1.03685	0.79325	0.695017	1.22718	0.714056	0.936791	1.14763	1.01284	1.03847	0.919014	0.541062	1.8395
414	IL12-1	1	0.37868	1.07548	0.575887	0.624098	0.726825	0.575852	0.62822	0.771396	0.192216	0.518258	0.690255	0.656381	0.80854	1.18847	0.873183	0.64041	0.431281	0.906167	0.877124	1.66133	0.672667	1.27283	0.624962	0.349321	0.562274	0.830617	0.347841	0.581887	0.199714	1.34202	1.39937	1.40091	1.17768	NA	1.29083	0.110445	NA	2.41122	0.741901	0.508746	0.787529	1.2057	0.157456	0.444706	0.410291	0.417083	1.16153
729	IL12-1	1	3.47057	0.804434	1.59483	1.74495	0.27221	1.53244	0.354061	1.60066	1.62076	1.60919	1.96594	0.354306	1.43162	0.935747	0.340983	1.18222	1.67755	0.983082	1.39265	1.35251	1.24657	1.28334	0.8427	0.650318	0.578306	1.05154	0.789939	1.84232	1.75582	1.05707	0.978233	1.52494	0.841274	1.20945	0.783441	1.94292	1.22025	1.1108	1.32591	1.14847	0.796169	1.62171	1.37303	1.51121	1.31996	0.842991	1.538
823	IL12-1	1	1.33644	1.01943	0.730535	1.20143	0.94524	1.23561	0.193614	1.15464	1.73122	1.47494	1.25	1.40904	1.18066	0.380531	2.31869	1.94236	1.28271	0.934279	1.6913	1.6845	0.95079	0.874524	3.18167	4.51317	4.76229	0.478941	0.654766	1.60228	2.93131	0.941047	0.816378	1.00883	0.865166	3.47556	0.72544	0.990035	2.38271	0.209421	1.20879	1.29617	1.1315	0.378154	NA	1.5759	2.58383	3.19729	1.00556
54	IL12-1-1	1	0.366571	0.827432	0.689446	0.755525	0.734457	0.819718	0.929651	0.617847	0.662129	0.880713	1.20639	1.59884	1.41592	1.03243	0.721125	1.19889	0.79746	1.24781	1.32863	1.50218	0.649402	0.809321	NA	0.396313	0.662912	0.895213	1.06541	0.826332	0.68119	1.66172	0.874877	1.25472	1.85932	0.759648	1.02967	0.546826	0.453679	0.757356	0.782251	0.764351	0.809679	1.0819	0.735563	1.00079	0.283848	0.388876	0.870677
303	IL12-1-1	1	0.721641	0.740954	1.05891	0.956705	0.609161	1.13857	1.01405	1.03113	0.870879	1.27472	2.17146	0.521446	1.03218	0.634414	1.18388	NA	0.956074	0.887721	1.11745	1.79835	0.610637	1.27845	1.16006	0.753825	0.700182	1.7017	0.827669	0.874591	0.547129	0.633992	0.762977	1.05272	1.00717	0.917391	0.869856	1.56045	NA	0.825925	1.18724	0.841813	0.694326	1.28325	0.909331	1.96781	2.48516	1.14208	2.01409
445	IL12-1-1	1	0.636451	0.675872	0.542047	1.30538	1.58948	1.3328	0.470145	1.24718	2.37276	2.14645	1.10184	0.427913	1.4775	0.764938	3.15428	NA	1.33107	0.737347	2.19765	1.38157	1.37652	1.68046	1.16562	1.33776	3.80902	1.19416	1.04523	1.97765	3.06078	0.855517	0.757782	0.768813	0.707573	3.03711	1.22304	0.698633	NA	0.324015	1.43209	3.56327	0.254326	0.535951	0.811676	1.21931	0.859647	1.64302	0.584015
721.2	IL12-1-1	1	2.28319	0.719481	0.67287	1.48823	4.45767	1.51083	0.525673	1.6432	1.67365	1.998	0.746205	0.601605	2.01588	0.517363	2.54091	2.0574	2.20438	0.831575	2.14779	0.207836	0.789274	0.722649	1.01902	0.951884	1.14411	1.41914	3.21216	1.92804	2.15834	0.675385	0.68501	0.481988	0.660447	1.72993	0.463019	1.6	1.11691	0.435842	1.5717	1.88397	1.19884	1.36989	3.41638	1.61964	2.78041	0.650442	1.62743
874	IL12-1-1	1	0.367977	0.775879	0.760283	1.23508	1.2803	1.12764	2.837	1.27393	1.21003	1.37106	0.997304	0.822032	0.701515	0.713235	0.633793	0.799356	0.850277	0.859006	1.04452	0.901981	1.03607	0.846922	1.09391	0.265684	0.632691	1.74657	1.88175	1.02934	0.81886	1.25173	1.03265	0.871993	1.32587	0.41178	1.60896	0.664429	0.648158	0.873532	0.764296	1.32179	0.532509	1.84721	1.8394	0.972938	0.309187	0.302731	1.26667
50	IL12-2	1	1.11375	0.9717	0.926235	1.08589	0.555037	0.727016	1.21627	1.20215	1.06747	0.83965	0.495462	0.973718	0.890217	1.00192	0.796276	NA	1.02085	1.24962	0.583559	0.92674	0.601604	0.866787	2.0927	0.695465	1.68807	0.788677	1.16905	0.817655	0.916077	1.14974	1.38202	1.39295	1.04611	NA	1.13638	1.77576	1.21226	1.59944	0.670228	1.31043	1.0815	0.990389	0.89651	0.847949	0.601452	0.755916	0.761961
302	IL12-2	1	1.39644	1.46976	1.62897	0.938075	0.41384	0.923714	0.452298	0.94664	0.728907	1.42231	0.6323	0.890157	0.788157	0.883542	0.816854	0.969511	1.58884	1.21834	0.604009	2.22256	0.518333	1.41327	0.901559	2.10981	1.16981	1.09741	0.734994	0.955897	0.590293	0.953553	1.03994	1.19735	0.891241	0.518002	1.00291	1.37404	0.679569	1.79127	1.30982	0.991597	2.14596	1.15573	0.692696	0.916728	0.502247	0.790073	0.873371
749	IL12-2	1	0.517977	0.992864	1.31616	0.218026	0.351715	0.300985	0.212526	0.341397	NA	0.532854	1.18701	0.681765	0.353491	1.3172	3.24166	0.708583	0.478928	0.254197	0.28729	0.274373	1.64334	0.288797	0.274024	NA	0.414268	1.05615	0.447565	0.179352	0.143872	0.337807	0.685083	0.270516	0.354287	NA	0.781562	0.356029	0.685759	0.301606	NA	0.343027	0.337226	0.161139	NA	0.366052	0.538867	0.479107	0.108392
859	IL12-2	1	0.560964	1.20524	1.0522	0.370392	0.339161	0.302481	1.0323	0.357149	NA	0.307093	1.06523	0.977615	0.75506	1.62245	0.312581	0.172364	0.222074	0.960504	0.313378	0.999918	1.36003	0.270389	1.0582	0.510771	0.609797	0.804769	0.877324	0.36611	0.227215	1.35118	1.5974	1.13384	1.37393	0.292819	1.10079	0.473547	0.971208	1.01076	NA	0.237654	0.862246	0.534764	NA	0.444877	0.656711	0.555114	0.74559
1	IL12-3	1	0.631335	0.851604	0.851046	0.858918	0.481646	0.761823	0.363952	1.00487	0.915113	0.256195	1.26422	0.765406	1.39097	1.52218	0.280762	NA	0.909887	1.44283	0.613223	1.12828	0.428238	0.69571	NA	0.21936	0.298436	0.774346	0.403957	0.827648	0.499665	1.29364	1.08167	1.63134	1.98772	NA	0.953829	1.78631	1.04209	2.03357	1.43595	0.577038	0.516793	1.11533	NA	1.18092	0.269977	0.279716	1.42343
353	IL12-3	1	1.52502	0.875824	NA	1.32401	0.483941	1.3944	0.328474	1.68699	2.01297	0.858461	0.582279	0.927702	1.36023	0.982134	0.982253	0.781702	1.31475	1.15478	0.997573	0.878265	1.53229	1.16967	NA	0.416797	0.532983	0.69383	1.47705	1.06409	2.09277	1.03572	0.84713	0.73794	0.771034	1.04638	0.886273	1.61427	NA	0.561223	0.593376	1.2287	0.540704	0.655466	1.60766	1.16423	0.629128	0.605244	1.37501
455	IL12-3	1	0.558479	1.22025	0.859471	1.10159	1.47198	1.23333	0.451217	1.19711	1.18963	1.15057	0.395658	1.31853	1.20563	0.723327	1.23176	1.12088	1.38233	0.842273	0.917498	1.22953	0.653958	1.16167	NA	1.28386	0.438612	1.32627	1.05674	0.756637	1.03945	1.18167	0.57738	1.19511	0.805998	0.619246	1.14039	0.243249	NA	1.11525	0.594531	1.40099	0.863501	1.15851	1.0969	1.13361	0.579249	1.12351	0.722362
752	IL12-3	1	1.1796	1.5147	0.748736	1.64582	1.91098	0.818899	0.42677	1.12284	1.44357	2.22804	0.425107	4.54369	0.475401	0.555169	1.88114	2.26766	2.75937	0.99144	1.77335	0.437475	0.777827	1.47267	1.31234	0.618024	0.716505	1.60897	1.08966	0.921625	1.43383	0.582567	0.619156	0.51867	0.415804	1.20409	1.05167	1.96514	0.700799	0.604511	0.730829	1.41007	0.586359	0.699278	1.59632	1.24194	0.611379	2.22514	1.44103
863	IL12-3	1	0.469317	1.12273	NA	0.26798	0.521811	NA	0.109081	0.39834	NA	0.325726	0.879251	0.733457	0.249985	1.62356	1.83682	NA	NA	0.701402	0.154149	NA	1.4762	0.98535	0.449161	NA	0.839686	0.731531	1.63731	0.168927	0.341134	0.411236	0.647429	0.235714	0.126554	0.14281	0.7786	0.592336	0.437435	0.436989	NA	0.212812	0.546527	NA	NA	0.0889879	0.579567	1.46852	NA
52	IL12-3-1	1	0.444669	0.672204	1.05986	0.850113	NA	0.909788	1.0034	0.879466	0.852522	0.816169	0.842442	0.470302	0.886674	1.16083	0.509619	0.839434	0.851342	1.23151	1.16199	1.19306	0.896367	0.819564	NA	0.323314	0.313173	1.51396	0.71539	1.22524	0.648823	0.778304	1.1317	0.849135	0.99086	0.590528	1.24207	1.57029	NA	0.769773	1.06155	0.834674	0.701405	1.15572	0.352872	1.4331	1.2187	0.403158	2.76362
422	IL12-3-1	1	1.19865	0.725224	NA	0.967877	0.865954	1.14239	0.271384	0.961066	0.965631	0.734173	0.651461	0.294404	1.12702	0.698825	1.25575	0.732613	1.49295	0.812789	0.874345	0.914633	0.509071	0.722823	0.707154	0.971385	0.376716	0.609225	0.358587	0.671246	1.05022	0.73919	0.748571	1.01662	0.736694	0.819367	1.01493	1.22845	0.315718	0.716745	NA	1.4555	0.702094	0.487322	0.646169	0.929442	1.00006	0.546812	0.619868
13	IL12-4	1	0.55902	0.864589	1.07427	1.73629	3.13934	1.58942	0.275643	1.60341	2.63239	4.28347	0.387812	1.83335	1.61746	0.38515	1.65843	2.31397	4.21681	0.551817	3.56695	0.664103	1.84087	0.844695	3.19466	2.74821	3.93554	2.51826	0.934239	2.20592	2.6627	0.468764	0.864395	0.80783	0.597149	2.13777	0.87583	1.16673	0.845629	0.204564	1.58867	1.21718	0.685182	0.942391	1.94409	1.64286	3.04415	0.911616	1.31332
372	IL12-4	1	0.519307	0.848034	0.685297	1.06963	0.603621	0.147394	2.30736	1.1287	0.952153	0.635914	0.9086	0.980628	0.584088	0.936061	0.306609	NA	0.533292	1.31257	0.56466	1.05827	1.51911	0.692562	0.940902	0.290965	0.64095	0.655476	1.21432	0.676178	1.01644	1.34235	1.40463	1.10222	1.07753	0.524858	1.02874	1.03444	NA	0.694468	0.728368	0.885403	0.699626	1.0262	0.800612	0.790593	0.55816	0.607065	0.732365
417	IL12-4	1	0.609424	1.36794	1.19081	0.849401	0.313411	0.883239	0.784356	1.15404	0.979444	0.514952	0.793509	2.74231	1.04447	0.907138	1.15152	0.446537	1.07274	1.28094	0.689096	1.2223	0.721517	1.14253	0.685564	0.406803	0.44267	0.725006	0.488522	1.12959	0.508299	0.839279	0.987077	0.88383	1.02296	0.466545	1.37832	1.02497	NA	1.25103	0.609768	0.544498	1.36995	0.682846	0.364536	0.853746	0.554587	0.691249	1.23962
772	IL12-4	1	0.319824	0.563453	0.59454	1.60393	0.861078	2.03981	1.4056	2.34693	0.806078	0.92228	0.479408	0.326468	0.630884	0.580932	0.247522	0.772486	0.954566	1.02472	0.828815	0.57715	1.0932	0.826321	NA	0.18888	1.57601	1.54991	1.29438	1.12135	1.22225	0.911078	1.26013	0.48658	1.0749	2.32739	1.36399	1.2978	0.511655	0.32201	2.16529	1.74888	0.528684	1.17604	1.63724	1.87622	0.538052	0.520568	1.83194
820	IL12-4	1	0.412629	0.778588	1.00835	2.15017	1.28371	1.84601	1.36713	1.72074	1.75498	2.22764	1.2692	3.3148	1.17167	0.675619	0.915951	2.97988	2.09819	1.01415	1.48267	1.08971	0.954534	0.780254	1.29827	0.872107	1.37061	2.34657	1.14296	1.92444	2.45934	1.70614	0.860373	0.819821	1.79399	2.20448	0.854689	2.12332	0.742079	1.00736	2.18968	1.61229	0.343212	1.20738	2.77502	1.78551	0.953595	0.384835	1.10096
24	IL12-4-1	1	1.08387	1.36523	1.70112	0.45317	0.953182	0.525935	1.90881	0.692827	0.0741408	0.631737	1.25299	0.653009	0.586527	1.39643	0.702745	0.765524	0.55067	1.10787	0.357146	0.979036	0.225916	0.731913	0.56304	2.23161	0.366643	1.5054	0.318399	0.678889	0.263243	1.39817	1.2442	1.11415	1.73401	NA	1.15604	0.42371	NA	1.62825	1.35791	0.768296	1.11817	1.62995	NA	1.17964	0.619828	0.60637	0.994707
307	IL12-4-1	1	0.284153	0.900436	1.25835	0.391076	0.806298	0.286426	0.907809	0.533057	0.120744	0.401569	1.20647	2.31303	0.591447	1.63392	0.396225	NA	0.455249	1.33907	NA	0.88466	0.514289	0.455494	0.535539	0.274687	0.416449	1.8821	0.34164	0.57565	0.276994	1.10902	1.632	1.36377	1.29825	NA	1.66385	0.455035	0.808282	0.504383	0.469892	0.5098	0.710694	0.470545	NA	0.528328	0.63867	0.672271	0.770954
465	IL12-4-1	1	1.03345	0.669691	NA	1.38829	1.39425	1.2405	0.476364	1.13654	1.55941	1.59346	0.441191	0.178921	0.956736	0.759298	0.426114	1.55744	1.04914	0.937728	1.2539	1.1718	0.526502	1.47416	1.9437	0.76939	1.37124	1.67	1.47128	1.06067	1.78534	1.13759	0.872472	0.856617	0.85441	0.199859	0.901987	1.44545	0.72054	1.3541	1.72405	1.27267	1.00457	1.73057	1.35507	1.16154	1.34619	NA	1.91378
768	IL12-4-1	1	0.645107	2.88131	NA	0.0227578	0.0313844	0.0179018	0.265432	NA	NA	NA	1.48724	2.93408	NA	0.19545	0.844651	NA	NA	NA	NA	NA	1.29556	0.161896	0.736848	NA	0.1437	0.543362	0.20381	NA	NA	NA	0.0748352	0.125689	NA	NA	0.139247	0.01503	0.694219	0.197387	NA	NA	0.0586129	NA	NA	NA	0.737108	NA	NA
870.2	IL12-4-1	1	0.988361	1.77984	NA	0.872629	0.650957	0.724698	1.5877	0.763781	0.467244	0.461223	0.514412	1.11513	0.882604	1.16798	0.496621	0.345083	0.346532	0.944341	0.83717	1.13721	1.1461	1.09856	0.565093	0.419542	0.558984	1.05017	1.41793	0.642824	0.442627	1.27402	1.26181	1.04671	1.10713	NA	1.3341	0.351701	NA	1.27641	NA	0.518665	1.3007	0.752778	NA	0.648873	0.471842	0.832753	0.437958
56	IL1-3	1	0.852435	0.668048	NA	0.964642	0.862838	0.947602	0.609305	0.876039	1.3817	1.33606	1.01506	0.574865	2.04686	1.15477	0.801886	1.29616	1.35041	1.36098	1.62784	1.22131	1.40423	2.34623	1.48699	1.09707	2.26642	1.2398	1.15057	1.00608	1.25299	0.463834	1.47587	0.857202	0.943828	0.926057	1.04214	1.42524	1.74418	1.52874	1.17691	2.19774	2.09856	1.07592	1.33403	1.02906	0.449305	0.668242	1.19263
356	IL1-3	1	0.844655	0.551758	0.843806	1.18837	0.400625	0.825986	2.34636	1.2612	1.05098	0.650613	0.956017	0.888746	1.03408	0.937105	0.611008	NA	1.27002	1.59619	1.03128	1.3784	1.72697	0.624895	2.32438	1.25444	2.21709	0.821819	1.28851	0.774527	0.840847	1.02974	0.966725	0.808836	0.993188	0.580781	0.899378	0.89317	0.701023	1.02852	0.89995	0.84994	0.831524	1.00557	NA	0.84728	1.25936	1.02563	0.78332
442	IL1-3	1	1.4462	0.464722	0.396679	1.31829	0.988311	1.26084	0.286304	1.31572	1.49166	0.812433	0.370923	0.551603	1.58746	0.554739	1.1534	1.50348	0.833489	0.756852	1.35098	0.740924	1.46009	1.35583	0.560288	0.906935	0.511866	0.43844	0.866259	0.936086	1.59557	0.751071	0.521406	0.860376	0.618165	1.36603	0.600619	1.30781	NA	0.714235	0.893356	2.05973	0.719235	0.640568	1.43761	1.40928	0.647674	1.39093	0.735209
764	IL1-3	1	0.995317	0.994998	0.880763	0.681981	0.607722	0.767549	4.34943	0.666683	0.484812	0.495011	0.57994	0.596865	1.10621	1.49932	0.390821	0.406878	0.501405	1.01864	0.5156	1.40967	0.96812	0.822555	NA	0.207875	0.395901	0.897438	0.55552	1.02521	0.31567	1.0948	1.45915	1.58508	1.0574	NA	1.15945	0.76773	1.29661	1.62708	1.12819	0.772789	2.67506	2.05903	0.369671	0.730284	0.959127	0.361593	0.957265
856	IL1-3	1	0.790334	1.1919	0.692633	0.643849	0.790958	0.472708	0.431138	0.60312	0.189992	0.316264	0.903258	1.18234	0.901207	1.4993	0.445172	NA	0.523202	1.10562	0.450239	1.19276	1.25427	0.280245	0.562964	0.149145	0.60647	0.816731	1.01648	0.639636	0.169496	1.68301	1.36537	1.0937	1.90998	0.396188	1.39453	0.0672381	0.989052	1.03005	1.2041	0.799672	0.566014	2.19283	NA	1.20047	0.432478	0.387081	0.703251
42	IL1-4	1	0.873721	0.899248	1.12175	1.41389	1.63367	1.90371	0.882621	1.4198	0.986232	1.09949	0.255788	0.634545	0.770453	0.649518	1.25488	2.44963	1.52561	1.04368	1.33812	0.835045	1.3141	1.39634	0.591306	2.0052	0.758093	1.16498	1.27156	1.2192	0.977405	0.892929	0.607347	0.934462	0.597308	1.06843	0.67337	1.792	0.920529	1.38739	0.83602	1.3096	1.9496	0.951325	1.47677	1.37303	1.78242	0.851423	1.09696
333	IL1-4	1	1.05876	1.38322	0.879419	1.78575	0.463267	1.72719	0.233948	1.50809	1.87895	2.76527	0.673842	0.754919	1.07842	1.03689	3.08959	1.64961	3.06575	1.55893	1.46857	0.527433	0.853074	1.07038	1.76722	4.63755	1.83236	1.61473	1.55247	1.90217	2.71972	1.18312	0.383976	0.922855	1.30307	2.37768	1.00288	1.20202	1.54867	0.495572	1.37381	1.70449	1.31898	1.1528	2.89668	1.92001	1.42787	1.73528	1.24354
447	IL1-4	1	1.89877	1.0756	NA	1.43277	1.56473	1.31759	0.191133	1.21861	1.38649	1.08911	0.627852	0.528342	1.16023	0.716012	1.38328	0.862634	1.14414	0.920584	1.07296	0.259449	0.88265	1.15993	NA	1.1794	0.676413	1.00844	0.861937	1.01712	1.76449	0.853391	0.310218	0.621568	0.469937	1.26913	0.843585	1.71431	0.63821	0.611497	0.420998	1.05986	2.3698	0.825321	1.53459	1.3856	2.38584	0.362557	1.01364
867	IL1-4	1	1.81169	1.21201	1.2286	1.40219	1.13459	1.50903	1.87486	1.41153	0.99035	1.52678	0.809027	0.781875	1.23175	0.95454	1.53089	1.45064	1.03403	1.16282	0.691399	1.23615	0.833532	1.74975	1.05842	0.429687	1.08745	0.691086	1.76153	1.01064	1.30294	0.58448	0.857549	1.16315	0.184291	0.677877	1.04607	1.1301	0.815878	1.39638	0.487248	1.62216	1.78062	0.952004	0.646099	1.05183	2.38603	1.03394	0.593017
46	IL1-4-18	1	0.962004	0.479831	0.657024	0.0942079	1.00128	0.114393	0.0975544	0.141391	NA	0.115004	0.994519	0.257516	0.252905	1.35147	0.363477	0.167262	0.100394	0.205895	0.0946973	NA	1.1473	0.146226	0.196834	0.200757	0.24613	0.983297	0.478814	0.0965119	NA	0.0967769	0.363246	0.213056	0.116037	NA	0.72307	0.163545	0.28397	0.271262	NA	0.149284	0.112396	NA	NA	0.0979956	0.312326	0.113803	0.0384829
332	IL1-4-18	1	0.872528	1.41474	1.14719	0.664929	0.729879	0.764965	1.77592	0.890248	0.561473	0.625582	0.711	0.71302	1.04892	0.928222	0.425808	NA	0.605048	0.867953	0.562624	0.961733	0.397619	0.907578	0.984399	0.271877	0.908137	0.576918	0.540818	0.43957	0.399662	0.994734	0.917964	0.928021	0.731369	0.26259	1.04621	1.01773	0.295203	1.58697	0.710409	1.20115	0.32819	0.858413	0.646992	0.561305	1.41862	1.11669	0.600649
436	IL1-4-18	1	1.04443	NA	NA	0.181103	0.265213	0.202144	0.819222	0.291374	0.0410048	0.261692	0.789524	0.732202	0.332919	1.51375	0.668841	0.369423	0.22479	0.520641	0.282503	0.365931	3.44085	0.553844	0.39416	0.243164	0.288894	0.363658	0.696934	0.20616	0.142689	0.303161	0.439325	0.3532	0.294358	0.251484	1.2314	0.791316	NA	0.356911	NA	0.307977	0.5041	0.226634	NA	0.374424	1.46042	0.343094	0.142312
753	IL1-4-18	1	1.2755	1.17302	0.753371	1.71632	1.29853	2.55406	0.257952	1.57391	2.29452	1.69056	0.494519	0.346807	0.644143	0.448542	2.56297	2.0414	2.72758	0.919652	2.69222	1.45537	0.881182	2.12867	1.67098	4.01722	5.84851	0.445773	1.09978	1.56452	3.08997	0.714969	0.837523	0.755805	0.592299	0.0100264	0.956366	1.01712	1.64034	0.11288	0.948407	1.45995	0.58198	0.879903	1.06642	1.55733	2.06933	5.88282	0.781018
371	IL2-1	1	1.27443	1.00947	0.850028	0.552607	0.544933	0.397707	0.791671	0.511648	0.164287	0.68576	0.933619	0.485018	0.603083	1.46035	0.394275	1.38054	0.858489	0.566052	0.600274	0.685149	2.33578	0.576245	NA	0.486977	0.420615	1.23305	1.2381	0.696439	0.252689	1.46647	0.509224	0.88104	0.899863	NA	0.959761	0.752047	NA	1.45955	NA	1.03956	0.497414	0.806085	NA	0.358363	0.427296	0.275421	0.376539
416	IL2-1	1	1.69476	2.53164	1.04695	1.33612	1.29303	1.48526	1.03972	1.17875	1.50158	1.2568	0.241301	0.451151	0.951698	0.860892	1.0159	1.14646	0.755303	1.11997	0.988324	0.687377	0.220788	1.14239	NA	1.45895	0.539413	0.740347	0.934931	0.121534	0.137043	0.782738	0.320582	0.797493	0.422117	0.691197	0.83409	1.53125	2.67194	0.449228	0.521396	0.557952	1.71098	1.17954	0.825039	1.03253	1.02116	0.626028	1.40283
766	IL2-1	1	1.20885	0.910079	1.32667	0.933309	0.622164	0.849014	0.844907	0.887651	0.447464	0.628968	0.765015	0.674727	0.751297	1.09585	1.94101	0.689306	0.603417	1.17158	0.362797	0.456877	1.03615	1.01291	NA	0.452308	0.257196	0.541494	0.642029	0.462342	0.420339	0.72844	0.80556	0.615635	0.534233	0.277063	1.2402	1.16497	0.77257	0.613811	0.563796	1.02306	0.932852	0.51461	NA	0.448563	0.77149	0.324697	0.287584
806	IL2-1	1	0.896704	0.94308	0.857599	0.781349	0.853117	0.734812	0.508998	1.11211	1.03863	0.455795	0.774334	1.30251	0.700099	1.12673	1.25675	0.467059	0.836672	1.13262	0.603025	0.73712	0.993169	0.982434	0.0879839	0.236311	0.529088	0.789993	0.621425	1.16146	0.694323	1.32506	0.81473	1.41949	1.20683	0.590359	0.250672	0.61828	0.784606	0.493742	0.541795	0.499906	0.530436	1.70136	0.423989	0.6345	0.35594	0.66612	0.736009
740	IL2-1-1	1	0.591452	0.680606	0.64262	0.615503	0.339633	0.667606	0.289794	0.766011	NA	0.433293	0.481676	0.321276	1.48179	1.05388	0.267706	0.369316	0.422405	0.844141	0.293228	0.527851	1.23456	0.450605	NA	NA	0.49438	0.838187	1.31574	0.650112	0.40841	1.39067	1.29362	0.496171	1.28368	0.294941	1.44867	0.578818	0.654218	1.53166	NA	0.656995	0.300685	0.284863	0.584725	0.656189	0.52245	0.315691	0.86484
860	IL2-1-1	1	0.141128	0.558735	0.736578	0.756636	0.688002	0.79744	3.7506	0.693091	1.07612	0.454042	2.91409	0.904385	1.58408	0.734802	3.00549	NA	0.389432	0.944451	1.44261	1.46176	0.79319	0.28495	NA	0.571557	0.810851	0.988524	0.346652	0.808003	0.447099	1.0954	1.46608	0.816832	1.54494	0.339594	1.02567	1.06813	1.20987	1.60018	0.367983	0.774554	1.05417	0.912772	0.385264	0.547337	0.55388	0.98554	0.780529
70	IL2-2	1	0.187368	1.16491	1.10794	0.46451	0.793309	0.331113	0.766742	0.381265	0.137658	0.453722	0.490733	1.35717	0.446905	1.41075	0.438714	0.329113	0.495631	0.768813	0.256243	1.01601	0.705902	0.452894	0.438623	NA	0.392138	1.05013	0.607822	0.497156	0.307056	1.58926	1.20977	1.24422	1.77772	NA	1.24718	0.0973492	NA	1.6335	0.602613	0.393468	0.926192	0.940509	NA	0.464855	0.291021	0.249649	0.36681
362	IL2-2	1	1.48329	0.849484	NA	1.47919	0.866307	1.18464	1.0474	1.14766	1.04144	0.548825	1.17679	0.583601	0.979126	1.06346	0.868996	0.62065	1.26943	0.951072	0.758747	0.916597	1.75528	0.668064	1.37614	0.731892	0.393158	0.535854	1.659	1.19573	1.35927	0.962634	0.637936	0.945489	0.796525	NA	1.13209	1.44179	NA	0.88592	0.578829	1.0778	0.861001	0.572752	0.906136	0.904375	1.02876	0.93485	0.508491
456	IL2-2	1	1.63188	0.784477	NA	1.40459	2.42595	1.31942	0.374063	1.43015	1.77106	2.68447	0.378433	0.191357	1.38887	0.646456	1.93473	2.3561	1.85925	1.04746	2.01094	0.649244	0.848839	1.3693	NA	1.78546	1.02408	1.76326	1.09299	1.69084	2.4411	0.875263	0.558296	0.741469	0.749661	2.07226	0.613208	1.60883	NA	0.297223	2.5427	1.04488	1.47462	1.21085	2.26174	1.98122	1.09744	0.549431	2.72689
738	IL2-2	1	0.635652	1.26484	1.12523	1.34582	0.696069	1.34784	0.930404	1.14007	1.1277	1.50275	0.635781	1.51821	1.04217	0.742689	0.288612	1.6153	1.12495	1.19158	0.791456	1.06952	0.845377	0.591177	NA	0.270746	0.549449	1.413	0.528026	1.24782	1.02328	1.69037	0.817834	2.29416	2.00261	NA	0.746201	1.02196	NA	1.71552	1.35353	1.38578	0.840387	1.28346	0.992329	1.53583	0.410268	0.464076	2.13197
809	IL2-2	1	2.85537	0.727047	1.42161	1.99362	2.02136	2.47941	0.553515	1.88718	2.32802	1.12351	0.392222	0.721592	0.813969	0.56668	2.03305	1.85239	1.38879	1.31967	1.46459	0.759087	1.08157	1.29127	0.855794	1.6434	0.777096	0.818304	1.67666	2.47649	3.11509	0.839889	0.500913	1.01831	0.715233	1.68813	1.15118	2.26558	NA	0.630634	1.59529	1.75791	1.10291	0.692803	0.777091	1.90405	2.00227	0.758659	0.824346
59	IL2-3	1	1.31127	0.716257	NA	1.15648	1.2699	1.383	0.35185	0.979953	2.12413	0.903506	0.159371	0.783682	0.415163	0.470627	1.57273	NA	0.735192	0.800623	0.932508	0.477263	0.673079	1.55176	1.30426	2.70792	0.854685	0.604723	2.48623	0.755897	2.08493	0.853124	0.604096	0.88145	0.331729	1.20661	0.73043	1.84366	0.611065	0.749102	0.720485	0.971949	1.3879	0.720884	0.840521	1.4194	5.82804	1.443	0.73146
328	IL2-3	1	2.14515	0.861942	1.19167	0.513759	1.02815	1.10594	1.82441	0.631616	0.459369	0.492699	0.661608	0.725384	1.1408	1.72402	0.655911	0.942276	0.610414	0.646448	0.826557	0.311885	1.44497	0.386639	0.761693	1.38173	0.381816	0.433364	0.334649	0.558395	0.542136	0.707515	1.38352	0.828565	0.653099	0.854176	1.0916	1.5784	0.307217	1.53012	0.544725	1.84208	0.649428	0.606247	NA	1.09501	2.29753	0.527234	0.904713
458	IL2-3	1	1.37056	1.13602	0.994506	1.35407	1.62313	1.45095	0.431634	0.173698	0.748434	1.18016	0.31564	1.51408	0.0899277	0.786535	0.198489	NA	1.34165	1.16547	1.09919	0.647431	0.811088	1.43195	NA	0.239089	0.592935	1.14696	1.46781	1.12765	0.938113	0.761361	0.619694	0.855884	0.575549	0.681568	0.558452	1.54199	0.483703	1.02061	0.550268	0.942487	0.616281	0.868269	1.86495	1.23212	1.43166	0.452613	1.00947
724	IL2-3	1	0.724272	0.920603	0.820216	0.987049	0.319225	0.773198	0.498079	0.774754	0.717084	0.655749	0.699568	2.27481	0.63991	1.16596	0.348096	0.834322	0.722613	0.878691	0.439309	0.338177	1.01287	1.01876	0.0512533	0.0935081	0.479906	1.18209	0.652444	0.557043	0.265736	1.04777	1.01157	0.820345	0.724265	NA	1.27609	1.22703	0.869631	1.24912	NA	1.17793	0.777297	0.447652	NA	0.390621	0.473346	0.150018	0.603877
824	IL2-3	1	1.27394	0.832956	1.30246	0.828566	1.17659	0.913847	0.323421	0.830916	0.948382	1.06966	0.46543	1.22598	1.12449	1.66751	0.199001	NA	0.850008	1.18717	1.07586	0.723728	1.29154	1.61681	0.726221	0.284973	0.873908	1.06098	0.63866	0.782633	0.465977	0.972127	1.62407	1.11353	0.973077	0.481141	1.33021	1.37455	0.596211	2.21906	1.09302	1.33941	0.808792	0.635561	NA	0.707899	3.59623	0.399122	0.791809
39	IL2-4	1	1.14517	1.82875	NA	1.20163	0.870746	1.33968	1.36105	1.78929	1.05972	1.24032	1.31337	4.36573	0.647843	2.00236	1.0008	1.03349	0.418748	NA	0.578807	0.642691	0.304253	1.9351	1.28766	0.494249	1.04528	1.6104	1.28691	1.31313	0.833374	1.1744	0.720735	2.08718	0.62254	1.18029	1.78144	0.873646	NA	2.15057	0.951028	1.14452	1.52378	1.89665	NA	1.00868	0.789627	0.676229	1.52036
370	IL2-4	1	1.27356	1.23452	0.90118	1.51191	0.906856	0.776267	1.89589	0.593906	0.5375	0.830312	0.543393	3.44345	0.676974	0.934282	0.794262	NA	1.14013	0.866781	0.883057	0.83725	1.54593	2.01481	0.550042	1.5727	1.14619	0.68153	1.0784	0.558589	0.296173	0.652489	1.0767	0.997273	0.995445	0.541049	1.25927	1.8223	NA	1.20451	NA	1.2138	1.05193	0.642684	NA	0.867119	1.52206	NA	0.97949
717	IL2-4	1	1.0817	1.01906	1.00916	0.758847	0.23207	0.922548	0.362528	0.924701	0.877265	1.54624	1.22546	2.42185	1.28799	1.32515	0.609764	1.46245	0.704521	1.10097	0.972143	1.28323	0.787956	1.07643	0.398645	0.135387	0.437465	0.800839	0.484712	0.642468	0.663349	1.10205	1.40351	1.75934	1.1281	NA	1.16504	0.931917	1.43166	2.1924	0.495257	1.36681	1.2464	0.620129	0.255695	0.695125	0.578861	0.211345	0.899582
830	IL2-4	1	1.1859	1.08043	0.749485	0.800627	0.798392	0.748837	0.441833	0.950816	0.913498	0.707078	0.466626	0.861109	0.458685	0.856824	0.300278	0.6429	0.579923	1.19578	0.557209	1.48554	1.28582	2.08868	0.623329	0.251885	0.787341	0.961171	0.929931	0.834016	0.812851	0.688532	1.17488	1.95612	0.618668	0.547283	1.20504	0.548829	1.68256	1.94114	0.872197	0.513316	2.58787	0.654393	NA	0.673123	0.558856	0.433212	0.985306
74	IL2-5	1	0.836757	0.726431	NA	1.07607	0.894574	0.983388	3.53426	1.04556	0.88173	0.539326	0.929249	0.481229	1.52126	1.37733	0.683969	1.00424	0.599178	1.0477	0.719116	0.710878	3.67788	0.59374	0.78103	0.442885	0.865742	1.0223	0.907272	0.847268	0.74122	0.690528	1.03249	1.15506	0.341279	0.753211	0.635994	1.52131	1.73616	0.87067	0.696678	0.549687	0.515479	0.458424	0.407018	0.44426	0.479494	0.377731	1.01052
316	IL2-5	1	0.60233	0.838586	1.10719	0.16103	0.46586	0.0749718	1.4675	0.153021	NA	0.371284	2.89302	0.349964	0.539818	1.6623	0.676779	0.561634	0.417458	0.311283	0.323544	0.834462	0.203128	0.189239	0.35876	0.23648	0.405512	1.0152	0.194515	0.416516	NA	1.71057	1.62942	1.54065	1.92555	NA	1.13276	0.364752	NA	1.27061	0.929183	0.763731	0.267062	0.951746	NA	0.40271	0.776176	0.42308	0.511913
419	IL2-5	1	0.275517	0.794466	0.84821	0.179906	0.548203	0.695348	3.34118	0.638391	0.527445	0.500929	4.2571	1.45015	1.18371	1.41877	0.391069	0.319956	0.185511	1.0629	0.735807	1.32339	0.615638	0.287101	NA	NA	0.319921	0.985935	1.62038	0.69571	0.499511	2.04343	1.47389	1.73021	2.61916	0.797693	1.32475	0.872964	NA	0.761576	0.763655	0.60126	0.571051	1.31712	NA	0.684251	0.283479	0.777335	1.56265
727	IL2-5	1	0.200009	0.775061	1.0951	0.767603	0.330067	0.550469	1.26534	0.50355	1.60291	0.59104	0.830056	0.487261	0.770799	1.30245	1.48064	0.331777	0.556921	0.728944	1.36047	0.507963	0.942906	0.356155	NA	NA	0.356693	0.760989	0.505037	0.281678	0.114794	0.978196	1.16242	0.550731	0.921347	NA	1.29879	0.546624	0.514317	0.617935	NA	0.457383	0.773137	0.610234	NA	0.435053	0.198071	0.147763	1.20618
825	IL2-5	1	1.592	0.995192	1.20567	0.680808	0.725827	0.635099	0.742795	0.643794	0.151479	0.493645	3.25999	1.1807	0.578277	1.42988	0.353416	NA	0.583807	0.801382	0.249892	1.47559	0.923906	0.621467	0.468564	NA	0.363857	0.661313	0.578446	0.579801	0.391618	1.12975	1.01393	1.20362	0.777942	0.415397	1.16014	0.505884	0.897827	1.68741	0.769469	0.626294	0.759518	0.722975	NA	0.922958	0.679691	0.452775	0.763513
19	IL2-6	1	0.620759	1.07792	0.701199	0.688658	0.737903	0.753886	1.2384	0.711425	0.441641	0.653013	3.09918	1.49342	0.630056	1.19913	0.438885	NA	0.629489	1.01688	0.577788	0.955898	0.377222	1.31204	0.561347	0.315739	0.56627	0.966687	0.92357	0.876686	0.530631	1.73016	1.34177	1.1012	2.30386	0.407803	1.14771	0.425037	1.17128	1.53527	1.00474	1.14029	0.739529	1.38051	0.434419	1.40593	0.517886	0.643952	1.22542
349	IL2-6	1	0.54807	0.914631	1.25697	0.280191	0.542658	0.17107	1.2893	0.241422	0.0629448	0.250743	0.680768	0.548678	0.603723	1.2867	0.280475	0.355602	0.301551	0.559268	0.221246	0.709339	1.45263	0.382166	0.546003	0.243896	0.237646	0.666431	0.40131	0.300633	0.158161	1.06489	1.2731	1.52826	1.55169	NA	1.10388	0.346355	NA	2.42897	1.82944	1.44705	0.745178	1.15265	0.357701	1.31334	0.969284	0.853454	0.702337
471	IL2-6	1	0.407754	0.770098	0.653489	1.11183	1.06317	0.986895	0.132841	1.02997	1.06987	0.922074	0.414623	0.370138	0.412773	0.377208	0.302839	NA	0.410578	1.12977	0.336333	0.464294	0.0760849	0.33792	0.628643	1.54636	4.10464	0.415705	0.808225	0.872566	1.15627	0.845832	1.10423	1.16028	0.721099	0.902301	0.731035	1.3508	NA	0.726986	2.41406	1.46852	0.734092	0.850099	0.468606	1.02735	0.800555	3.40756	0.560289
771	IL2-6	1	0.662756	0.581131	0.754015	1.07306	0.990758	0.790978	0.33748	1.19073	0.638082	0.834862	0.943993	0.268508	0.74969	1.32105	0.650592	1.2938	0.683173	1.16659	0.572005	0.625136	0.942231	1.34926	NA	0.108343	0.452838	0.716402	1.14647	0.969027	0.717701	1.23784	0.652213	1.26698	1.00541	1.0326	1.12863	1.74392	0.740718	1.37252	0.779726	1.28697	0.47288	1.29251	0.895578	1.22208	0.502396	0.347362	1.12706
808	IL2-6	1	NA	0.643729	1.06066	0.569511	0.839972	0.328961	1.98953	0.596642	0.225149	0.557802	1.20521	0.518237	1.34915	1.15796	0.405695	0.318754	0.537133	0.935455	0.622643	1.56826	0.973769	0.544353	0.934015	0.743642	0.503012	1.06856	0.600844	1.27025	0.424414	1.89262	1.06944	1.16561	2.49454	0.376284	1.12904	0.223949	0.791339	0.698089	0.889586	1.18582	0.746712	1.77949	0.960007	2.0304	0.491802	0.841561	1.3241
31	IL2-6-5	1	1.28643	1.03173	NA	0.433794	0.481329	0.494472	0.473241	0.673456	0.344592	0.778899	1.14755	0.622563	0.676482	1.32783	0.39337	0.754088	0.941401	0.83517	0.554098	1.3941	0.235955	1.19385	0.895127	0.542709	1.62225	1.21984	0.37609	0.55557	0.209974	0.958996	0.784154	0.747716	1.07182	NA	0.98633	1.17792	0.72645	1.18741	0.672295	0.756575	0.69088	1.17225	NA	0.685899	0.874609	0.532914	0.899535
421	IL2-6-5	1	0.521095	1.32381	0.957324	0.409168	0.489241	0.270527	0.676791	0.448242	0.170029	0.500279	1.30129	0.876581	0.942998	1.50472	0.672533	NA	0.419239	0.776305	0.536815	1.4666	0.448285	0.753683	0.768925	NA	0.566746	0.609545	0.317057	0.585774	0.177212	1.15614	1.40575	0.944751	1.51945	NA	1.2928	0.449514	NA	1.03668	0.408516	0.621432	0.69881	1.27895	NA	0.492613	0.411121	0.407896	0.859776
759	IL2-6-5	1	0.898942	0.875439	1.38448	0.976964	0.852797	0.842455	3.09872	0.889326	0.680972	0.388255	1.70857	0.922071	1.17166	1.16193	0.347421	0.570622	0.347202	0.887749	0.629121	1.46903	0.841983	0.617523	0.500711	0.361542	1.23817	0.831376	0.622918	0.99109	0.674302	1.13221	1.23188	1.47872	1.06416	0.394646	0.993643	1.13403	1.52421	1.2118	0.892317	0.811532	2.04211	1.52431	0.58013	0.981344	3.08076	0.445911	0.883274
831	IL2-6-5	1	1.05618	0.961089	1.31286	0.892982	0.692038	1.10585	0.188676	1.20365	0.940598	0.669588	0.804764	0.932603	1.39975	1.41736	0.393215	0.730194	0.846533	1.40993	0.505214	0.773579	1.01959	1.19494	1.26129	0.273748	0.475491	0.608302	0.563364	0.752647	0.53555	1.07312	1.18979	0.973409	1.05571	0.665064	1.40108	1.4733	0.74325	1.05671	1.20036	0.77429	0.543046	0.639154	0.865589	1.04226	0.686048	0.637024	1.0301
62	IL3-1	1	1.83178	1.1445	0.966659	1.24256	0.792702	1.0869	1.5226	1.01717	0.929526	0.73614	0.205644	1.05477	0.644301	1.34931	2.98975	0.366423	0.66095	0.777776	0.60498	0.986528	0.796372	0.5199	0.692792	1.2997	0.527801	0.505341	1.05745	0.725932	1.00136	0.906553	0.684043	0.709207	0.563937	0.450957	0.841439	1.42143	1.48939	0.758246	0.94237	1.82786	0.435525	0.893481	0.839555	0.989448	3.13049	1.74213	0.997148
343	IL3-1	1	0.526448	0.93012	1.04086	0.893242	1.08302	0.656059	1.46489	0.923666	0.745112	0.506691	0.773418	1.01026	1.48381	1.29177	0.521188	NA	0.507229	1.37745	0.377149	1.54968	1.45811	0.368502	NA	0.245177	0.368856	0.624109	1.13647	0.782002	0.726721	0.906409	0.795699	0.8382	0.679978	NA	1.34957	0.455386	2.14178	0.603542	0.808046	1.67394	0.56605	1.08566	0.542151	0.730731	0.97891	0.680809	0.865303
720	IL3-1	1	0.729423	0.735689	1.15284	0.551207	0.493377	0.624819	0.436191	0.726275	0.428449	0.776427	0.825981	0.601498	0.871018	1.74952	0.608752	NA	0.333841	0.892816	0.652878	0.72376	1.57753	0.712889	0.592562	NA	0.446288	0.836612	0.628777	0.35799	0.604558	0.853695	0.772743	0.396865	0.57241	NA	1.52352	0.417256	0.450794	0.445545	0.577127	0.944406	0.648778	0.35591	NA	0.578805	0.454251	0.311192	0.671909
843	IL3-1	1	0.251536	1.03821	0.812054	1.23214	1.42003	0.858326	0.926743	0.881825	0.343794	1.15533	2.41264	1.27389	1.43504	0.794507	0.315299	0.718021	0.934116	0.972075	0.873702	0.84393	0.801587	0.479719	0.592511	0.45144	0.557133	1.04778	1.09848	1.03332	0.643933	1.7998	1.16937	1.20391	2.53325	NA	1.02078	0.725983	1.19046	1.11671	2.13066	1.16988	0.487393	1.19246	1.41526	1.3091	0.359881	0.708488	1.91992
9	IL3-2	1	1.57079	0.289466	NA	1.0867	1.60218	1.22379	0.682119	1.03535	0.913975	1.21819	0.656541	0.707074	1.07493	1.11054	1.04494	0.72307	0.591781	0.865442	1.05468	2.37806	1.74936	2.13053	1.30987	2.18085	1.14475	0.745377	0.770092	1.4257	1.87845	0.605877	0.567573	0.431868	0.387051	1.31123	0.536873	2.22512	0.94916	0.462808	0.457365	1.14896	1.61413	0.502594	0.966595	0.822191	1.12286	1.25861	1.78126
346	IL3-2	1	1.35599	1.09368	0.973282	0.795007	1.50454	1.10298	0.579092	1.14719	0.571936	0.875894	0.430144	0.828771	0.584886	1.01545	0.5076	NA	0.998508	1.11998	1.02107	1.12325	1.30325	1.84031	0.557277	1.46919	0.93145	0.855061	1.57383	1.07748	0.911371	0.771803	1.45098	0.88845	0.546564	0.951878	1.07917	1.72842	NA	1.01359	0.747473	0.977267	1.89028	1.06686	NA	0.905703	1.75932	0.318033	0.896302
428	IL3-2	1	1.04478	0.869248	0.736711	0.780048	0.841215	0.82476	0.455794	0.998916	0.72608	0.939998	0.289776	0.792763	1.38121	0.936269	0.383359	0.923876	0.614217	0.836654	0.818899	2.30028	1.52863	2.21725	1.82922	NA	1.4743	1.0321	1.17421	1.70358	0.878166	0.792658	1.96249	0.608456	0.539106	NA	1.3193	1.46846	NA	2.26032	2.17416	1.18889	5.42649	1.24272	0.732014	1.7005	1.55034	1.38421	2.06188
765	IL3-2	1	0.736449	NA	0.0772244	0.0649224	0.080585	1.22609	0.725336	1.24482	1.31845	1.72527	0.567072	1.28342	0.619661	1.03905	0.877169	2.08007	1.96564	0.910337	1.08182	1.44062	1.03735	1.86431	NA	0.358842	1.46639	1.87023	1.61447	1.57148	1.7195	0.899081	1.51066	0.431827	0.768217	1.01771	1.13426	2.00898	1.19646	1.48196	1.24008	1.4678	1.17595	0.670756	1.48323	1.41816	0.828847	0.42738	1.12506
858	IL3-2	1	1.6073	0.0176402	NA	0.0612043	0.155169	1.24865	0.83512	1.19031	1.0854	2.1628	0.354364	0.646706	0.97428	0.778482	1.93735	1.11628	2.00335	1.27713	1.3668	0.550294	1.0219	1.91508	0.938697	0.923184	0.68682	1.16454	1.38273	1.10541	1.21901	0.605271	0.739228	0.321404	0.36783	1.62281	0.762303	2.74188	0.72562	0.565952	0.842997	1.21713	3.53433	0.304705	NA	1.24142	1.06231	0.510714	0.758684
718	IL3-3	1	1.05607	0.770742	NA	1.36065	1.46624	1.87041	0.144113	1.33219	1.18388	1.14202	0.488347	2.01378	0.744767	1.02451	1.65174	1.57759	1.73999	0.931021	1.24243	0.689514	1.0497	2.3357	1.05595	0.634137	0.914204	1.12407	2.02387	1.83053	1.08264	0.658254	0.45572	0.838478	0.628152	1.05385	1.06957	2.31465	NA	1.23104	0.923403	1.88187	1.60883	0.827276	NA	1.36561	0.501054	1.70217	1.21371
45	IL3-4	1	1.54352	0.962546	0.862655	0.725634	0.834209	0.568367	0.9941	0.481081	0.187613	0.427362	0.747856	0.736694	1.25274	1.26741	0.4416	0.860538	0.545483	1.26679	1.15959	0.998497	0.857025	1.11846	0.771832	1.23594	0.595041	1.01894	1.27078	0.780163	0.374413	0.821765	1.58249	1.45085	0.748029	0.658841	0.83961	1.44745	0.849223	1.32187	0.772533	1.06784	0.730025	0.604006	0.36564	0.951015	1.57719	0.779244	1.18041
351	IL3-4	1	1.13113	1.35738	0.955838	1.46516	1.73399	1.84862	1.53353	1.84795	1.71811	0.756368	0.718666	0.344088	0.936118	0.637536	1.15963	NA	1.19598	1.14508	1.35292	1.26753	1.43367	1.58829	0.974744	1.97407	1.08966	1.14699	1.51801	1.23693	2.34688	0.990666	0.911024	0.997477	0.412587	0.710673	0.906909	1.34302	0.732837	0.810645	0.482533	0.906149	1.06472	0.90525	0.721193	1.0578	1.19216	0.607944	0.993452
767	IL3-4	1	0.916497	1.47406	0.815526	1.47889	2.6992	1.29034	1.37823	1.18331	1.50648	1.21013	0.380782	0.531299	0.443107	0.537563	1.71059	1.62435	2.09466	1.02466	1.26466	0.873027	0.813994	1.48516	1.17746	4.67008	1.83893	0.655864	1.15775	1.17178	2.06694	0.919484	0.806411	1.64909	0.737005	NA	0.717345	NA	1.14665	NA	NA	1.05965	NA	1.48752	0.857492	1.23616	1.08306	4.60836	0.569737
802	IL3-4	1	0.653366	1.46138	1.73302	0.628947	1.32449	0.832629	2.66056	0.865572	0.982577	0.381766	0.951868	0.617812	1.57049	0.812044	0.747269	0.503887	0.650592	1.06485	0.771945	0.393549	0.830754	0.88454	0.955991	0.454949	0.713625	0.99168	0.693805	0.473395	0.204534	1.53339	1.25381	0.50266	0.84742	0.311647	1.11081	0.76729	0.758901	0.73488	1.25677	0.736206	0.414787	0.917249	NA	0.755192	0.497242	0.683271	1.47135
2	IL3-5	1	0.559737	0.995486	0.969145	1.59569	NA	1.46012	0.41147	1.20783	1.67858	1.11036	0.955128	1.06257	1.37046	0.762942	0.798925	1.11603	1.59171	0.826199	2.69547	0.905027	2.04693	1.3461	0.903179	0.561141	0.930827	2.25872	0.516414	2.18898	1.66958	1.07976	0.715412	0.866611	1.40698	2.01672	0.802034	1.683	NA	0.782387	3.36708	0.975021	0.965319	1.39917	0.895534	0.0130442	0.637645	0.300268	1.45224
2.2	IL3-5	1	0.703159	1.01146	0.82271	1.83202	1.95339	1.4979	0.558046	1.24676	1.90897	1.44642	0.665072	1.24291	1.19687	0.71382	1.11	1.07513	1.47145	0.890028	1.27508	1.01727	2.05275	1.15934	NA	0.440897	0.820206	1.13593	0.549474	1.44139	1.80938	0.920196	0.769468	0.891579	0.997748	1.47436	0.729756	1.40953	NA	0.53249	2.07198	1.07746	1.27763	0.969854	2.14848	1.19407	0.904623	0.310854	1.31526
345	IL3-5	1	0.949219	0.769717	0.745071	0.93166	0.784596	1.04384	3.83743	0.967315	0.741594	0.54571	1.09197	1.35548	1.10365	1.08604	1.63104	0.628245	0.69928	0.923976	0.453293	1.19671	1.52006	0.525092	2.09782	0.417484	0.511927	0.935123	0.568297	0.715914	0.599246	1.01747	0.78775	0.727068	0.980493	0.491189	1.49089	1.17384	NA	0.591931	0.780305	1.0715	0.979258	1.24636	1.04385	0.969042	0.668053	0.819516	1.06571
408	IL3-5	1	0.952278	0.80925	1.30851	0.982234	0.46915	1.40657	0.777583	1.33587	1.22563	1.63616	1.52342	0.734348	1.32722	1.23841	0.519952	0.913468	0.685724	1.55756	0.774335	0.818206	0.3881	0.748358	0.569981	0.396237	0.505692	0.584977	0.196729	0.576164	0.559545	0.739212	1.05114	0.693191	0.714357	0.65593	1.05925	0.854768	0.183845	0.809404	0.717235	0.947965	0.922595	1.00374	NA	0.979566	2.03805	1.44438	1.09388
774	IL3-5	1	0.326392	0.551069	0.734399	0.638181	0.289064	0.353825	2.72673	0.875186	0.40537	0.472375	1.60219	0.904775	1.69262	1.48277	0.868016	0.649435	0.511425	1.02876	0.488473	0.942171	0.904317	0.355148	NA	0.237877	0.612019	0.721618	0.505042	0.651936	0.2753	1.51629	1.06224	1.13592	1.55802	NA	1.05241	0.382307	NA	0.902825	0.641036	0.508191	1.19841	1.3707	NA	0.73695	0.422187	0.501512	0.410706
827	IL3-5	1	0.194838	0.687033	0.762658	1.45811	0.806692	1.1838	1.58451	1.08915	1.78756	1.43682	0.590415	2.61507	1.21068	0.696091	2.24182	0.397051	0.989607	1.50628	1.59014	1.22828	0.936948	0.744837	1.75095	0.52259	0.752675	1.48815	0.73471	1.07568	0.616194	1.22414	1.40916	0.938943	0.929818	NA	0.9614	0.942016	NA	0.816094	2.96885	1.30606	1.25795	1.33022	0.576618	1.26928	0.42824	0.645152	1.99145
311	IL4-1	1	1.57925	0.862248	0.783108	1.73471	1.12419	1.35985	0.721185	1.18992	1.22106	1.44594	1.81713	2.72958	1.46816	0.852851	2.80604	0.711857	0.726058	0.547605	NA	0.723494	0.686556	0.968879	0.804586	0.475562	0.410366	0.545079	0.778175	0.904749	1.28679	0.733135	0.613455	1.31676	0.896951	1.0512	0.865621	1.05558	NA	0.490121	0.403923	0.92398	0.607836	0.904549	1.24079	1.21399	0.667584	0.971587	1.12514
423	IL4-1	1	0.459039	1.23382	NA	1.18166	0.783037	1.19446	0.522742	1.29268	1.35539	0.71178	1.00808	0.722509	1.0618	0.918598	1.30679	0.624132	1.18578	0.819548	1.10907	0.980538	0.617559	1.21438	0.7401	0.317783	0.448809	0.524582	0.361255	0.684017	0.822616	0.729959	0.761378	1.53276	0.566751	NA	1.03585	1.37995	0.170265	0.767364	0.463712	1.23674	1.07093	0.790928	0.575492	0.712919	0.713828	0.638084	0.78347
770	IL4-1	1	1.4325	0.828622	NA	1.539	0.648057	1.45009	1.08411	1.26799	1.28656	1.00425	0.404893	1.02916	0.97116	1.08961	0.6054	0.592894	1.06266	1.53796	0.865136	0.576763	1.01147	0.888923	1.28184	0.273856	0.875025	1.21618	1.21815	0.945301	1.2406	0.968205	0.633035	1.38514	0.798708	NA	1.39551	1.33611	NA	0.9064	0.782104	1.80471	0.828777	1.04028	0.694466	1.29127	0.644274	0.768309	1.62535
877	IL4-1	1	0.817806	0.691568	NA	2.01635	0.809867	1.84409	1.76861	1.51186	1.74233	1.7272	0.562132	1.95142	0.875862	0.807096	0.530622	2.05946	2.14142	1.56858	1.06779	0.766475	0.978277	1.11231	NA	0.327812	0.737314	2.17591	2.29857	1.45365	1.62259	0.965704	0.680373	1.65071	0.866036	0.548219	0.814646	0.99054	NA	0.736404	1.43158	1.5159	0.603622	0.964292	1.88943	1.02136	0.315541	0.309939	1.50619
308	IL4-1-1	1	0.583168	0.939293	1.27326	0.826973	0.511161	1.15848	0.536884	0.831526	0.507689	0.849792	2.99375	1.25899	0.836522	1.08776	0.650086	1.27922	0.935465	1.27777	0.461395	1.04244	0.361202	0.74097	0.836185	0.532456	0.667068	0.937264	0.658826	0.968446	0.63118	0.938631	1.48619	1.50495	1.1692	0.730097	1.27725	0.732239	2.24871	0.62868	0.962557	0.914029	0.997551	1.29191	0.817381	1.28855	1.23385	0.546297	1.16685
461	IL4-1-1	1	0.541755	0.610265	1.1148	1.11308	0.790622	1.0638	1.0642	1.17468	1.06586	1.19297	2.04837	0.831472	1.07565	0.751952	0.787205	1.42253	1.22837	0.84762	1.10686	1.0768	0.81056	0.726754	NA	0.43204	0.904743	1.44864	0.921157	1.32265	1.37949	1.06921	0.920961	1.23636	0.474168	0.661852	0.771108	0.894593	NA	1.12399	1.07143	1.13882	1.12938	0.928242	1.31092	1.08126	0.694745	0.430162	0.997688
846	IL4-1-1	1	0.608714	0.930445	0.780685	1.08925	1.33662	1.32227	0.173184	1.25645	0.68549	1.29335	0.463598	1.07511	1.3967	0.893032	0.370214	1.12923	0.85484	1.10571	1.18189	1.39162	1.12694	1.59987	0.74266	0.541937	0.677368	0.795264	1.22655	1.58513	0.903548	1.28076	0.948177	1.41513	1.47274	0.039571	1.01052	0.602962	0.775192	1.64885	1.53093	1.19534	0.802963	1.31151	0.734659	1.21707	0.352697	0.436186	1.55231
76	IL4-2	1	0.472855	0.827223	1.25258	0.0929608	0.445701	0.0748075	0.119122	0.0862329	NA	0.371011	0.667029	0.734576	0.23655	1.8251	0.397203	0.499293	0.243566	0.387758	0.146256	0.265805	0.66528	0.315709	0.236622	NA	0.242605	1.38713	0.444672	0.147933	NA	0.503541	0.962344	0.38173	0.567856	NA	1.19615	0.128017	NA	0.553786	0.445614	0.136961	0.338309	0.280002	NA	0.282306	0.300583	NA	0.148039
375	IL4-2	1	NA	NA	NA	NA	NA	1.11392	1.55476	1.43278	0.570771	0.559917	0.80621	0.577152	0.882971	1.70871	0.422599	0.489159	0.645426	1.52442	0.410588	1.41873	1.96729	0.869465	0.603014	0.454305	0.246851	0.4194	2.70566	0.63969	0.774771	1.03049	0.939417	1.55754	0.516771	0.323245	1.19527	1.55604	NA	1.60997	0.539059	1.25211	1.07627	0.313081	0.584686	0.829686	1.08958	0.53176	0.517617
473	IL4-2	1	0.923522	1.49785	1.05667	1.31807	1.60746	1.19029	0.441408	0.990188	0.986044	0.529497	0.671264	3.29185	1.11229	0.934013	1.14971	1.20773	1.14046	0.8434	0.749426	0.95565	0.354128	1.11931	NA	0.21982	0.490619	0.725134	1.26406	0.681309	1.08032	1.03138	0.721075	1.14455	0.758725	0.82031	0.905555	0.777414	NA	1.61123	0.807305	1.15613	1.1849	1.24862	1.53496	1.00339	0.565681	0.557636	1.24878
732	IL4-2	1	2.30935	0.530777	NA	1.02917	1.89549	1.24927	0.229942	1.38052	0.666913	1.03637	0.721287	0.396433	0.553779	0.855336	1.51231	0.620543	0.973324	1.00246	0.606344	0.50708	1.16351	0.967005	0.378132	0.379029	0.453616	0.66041	0.524378	0.546642	0.775285	0.375702	0.541203	0.926365	0.246444	NA	0.988357	1.60011	NA	0.807818	0.365586	1.50108	1.84502	0.408102	NA	0.963891	1.3902	0.542072	0.798724
817	IL4-2	1	1.13012	1.11586	1.88943	0.478373	0.417194	0.341541	1.95666	0.716423	0.675609	0.762027	0.545612	0.6198	0.796025	1.58002	0.29448	0.570128	0.491996	0.50989	0.689753	0.99455	1.03483	0.685487	0.736693	0.112159	0.11933	0.438795	0.26919	0.201494	0.162425	1.01784	1.30552	1.38917	1.8189	NA	1.5814	0.311052	NA	1.65387	0.733653	0.705739	1.10765	0.832783	NA	0.570187	0.942805	0.579771	0.665753
6	IL4-3	1	0.688075	0.642346	1.21719	0.73912	0.303708	0.396504	0.699703	1.08445	0.482654	1.14375	2.49946	0.498651	0.803338	1.45962	0.462946	0.812509	0.904299	0.905177	0.686935	0.597314	0.291486	0.801947	0.337272	0.929974	0.263998	0.77184	0.331419	0.876486	0.623061	1.04984	1.16423	1.05958	0.71069	0.91013	0.755245	0.970801	0.623579	1.90325	1.03886	0.653065	0.343346	0.923489	NA	0.911133	0.317349	0.273559	1.35516
354	IL4-3	1	1.38802	0.844317	1.27565	0.687917	1.67714	1.23337	0.479341	1.42033	0.664991	1.14565	1.11244	2.75045	0.768451	1.2345	1.33838	NA	1.09252	1.12326	0.870097	1.00197	1.69167	1.43583	0.44042	0.398236	0.557581	0.74516	1.9187	0.941087	0.809874	0.402293	1.17501	1.09068	0.480913	0.952571	0.840435	0.251547	NA	1.13451	NA	1.0847	0.724137	1.06839	NA	1.01148	0.604788	NA	0.87442
462	IL4-3	1	1.21136	0.787465	0.700595	1.47173	1.41914	NA	0.0869754	1.09053	0.911997	0.694592	0.524903	0.74704	0.880613	0.868645	0.388237	NA	1.00342	1.30424	0.844953	0.769227	0.832306	1.29716	NA	0.272099	0.304385	0.847287	2.30596	0.577787	1.55104	0.946795	0.770865	1.09216	0.653376	0.785756	0.565732	1.08467	1.04737	0.733481	NA	0.968449	1.18525	0.697036	0.558238	0.672399	0.747301	0.351267	0.415332
711	IL4-3	1	0.484182	0.785258	0.894159	1.07392	0.24922	1.00439	0.257095	1.12573	0.768932	0.408187	1.03418	0.665754	2.82104	1.15311	0.282138	1.40452	0.458028	1.10997	0.751199	1.05334	1.07063	1.02095	NA	NA	0.259795	1.09052	0.447126	1.07316	0.751645	1.2149	0.825734	1.72239	1.17528	NA	1.09529	0.362665	0.566486	1.5601	0.889064	1.12664	0.544021	1.70607	0.240872	0.935994	0.468742	0.194996	1.23622
844	IL4-3	1	1.44208	0.700538	0.476126	1.4469	1.72824	1.61588	0.136477	1.55267	1.23705	1.29218	0.314405	0.623738	0.789874	0.597625	1.98133	0.853203	0.840021	1.31481	1.59769	0.646645	0.825482	0.54915	NA	1.1524	0.524766	1.01145	2.08748	1.33039	2.34187	0.919986	0.592542	1.36497	0.637844	3.26535	0.920844	2.18279	0.591244	0.475983	0.664835	1.35759	0.932791	0.221994	0.811064	1.16487	2.20442	0.346412	0.771175
49	IL4-3-2	1	0.976219	1.47883	1.13652	1.05886	1.06088	1.64449	1.0748	1.57546	1.21368	0.888084	0.830868	0.631371	0.846384	0.888362	1.1737	NA	0.828996	1.48509	0.650568	0.466523	0.657719	1.2835	0.891659	2.72574	0.51991	0.715111	1.58224	0.913107	1.23395	0.846604	0.879771	1.15459	0.487292	0.657735	1.0455	1.53974	0.915558	1.41662	0.484053	1.31522	1.00528	0.258539	0.679651	0.886651	1.41702	0.488305	0.705039
337	IL4-3-2	1	1.24471	1.54088	0.793003	0.408974	0.686015	0.509211	0.608993	0.666123	0.155055	0.468561	0.650715	0.772288	0.423114	1.18204	0.469452	0.469182	0.475052	0.710704	0.297966	0.714644	1.69814	0.478573	0.533023	0.251189	0.175603	0.758753	0.458277	0.280579	0.144094	1.13721	1.02636	0.899255	1.14723	NA	0.71764	0.480527	NA	1.92968	0.452919	0.734954	0.470215	0.799867	NA	0.449276	0.31982	0.818361	0.542673
463	IL4-3-2	1	0.595528	0.883456	0.944423	1.07133	2.16299	1.09636	0.821782	1.69768	2.18085	2.08439	1.07699	3.63425	1.47697	0.950316	1.4127	1.57356	1.87796	0.860851	1.28994	0.312388	1.01825	0.584509	0.992	0.336894	0.386879	1.93763	3.33756	1.49236	1.67702	1.12149	0.808001	0.842461	1.09792	0.96355	0.936231	1.1695	NA	0.579025	0.986372	1.34682	0.489157	1.37847	1.35329	1.12821	0.509415	0.834858	1.25277
704	IL4-3-2	1	0.482535	0.545047	1.38547	0.897152	0.968718	0.72559	1.68965	1.21689	0.925125	0.941928	0.755091	0.375108	2.48469	1.42374	0.374841	0.843145	0.629331	0.81349	0.656404	0.998814	1.2237	0.668473	NA	0.139965	0.277565	0.653612	0.506378	0.641862	0.780398	1.47869	0.928002	0.872908	0.617671	0.451698	1.17684	0.826587	0.688475	0.361083	1.03533	1.36219	0.367	1.23187	0.640475	1.11734	0.578982	0.513996	1.57971
815	IL4-3-2	1	NA	0.977941	0.894398	1.61619	1.20926	1.42984	1.65255	1.38687	1.51434	1.44498	0.440624	0.715645	1.49338	0.658376	1.15954	0.83841	1.68705	1.18655	1.61569	0.654353	0.802423	0.327899	0.883679	0.584513	0.458186	0.7886	0.589895	1.28752	1.06102	0.905953	0.829208	1.19237	1.23626	1.98465	1.38294	1.30381	1.53449	0.687598	1.23053	1.28102	0.823567	1.32008	2.28448	1.84383	0.675743	1.20673	2.87122
72	IL5-1	1	0.396772	1.76865	1.23893	0.739951	0.661102	0.64919	1.14558	0.836306	0.336645	0.755914	1.25274	1.80538	1.36281	1.3841	0.348612	0.461079	0.476386	1.14551	0.402552	1.40854	0.601392	1.06409	NA	0.174227	0.461202	1.10102	0.73658	0.645683	0.39971	1.9113	1.42762	1.96337	2.47247	NA	1.32059	0.110438	NA	1.53436	0.820181	0.976272	2.61961	1.70187	0.616213	1.07307	0.401769	0.504343	0.972986
341.2	IL5-1	1	2.20246	0.980231	0.522851	0.964393	0.411523	0.869534	0.55483	1.03822	0.372192	0.358533	0.572949	0.563446	0.955742	1.16417	0.862479	0.463301	0.587541	0.909507	0.503074	0.568201	2.17958	1.59632	0.713292	1.05681	0.66819	0.833296	1.18372	0.964611	0.376765	0.67113	1.08822	0.810123	1.03567	0.54931	1.18398	0.874335	NA	0.645439	0.505168	1.18572	1.38627	0.595869	NA	0.738127	0.739825	0.804622	0.191886
826	IL5-1	1	0.411967	0.838802	1.38562	0.873992	0.726803	0.106952	1.10432	0.735464	0.390304	0.679673	2.49701	1.38974	1.28347	0.875157	1.18654	0.626702	0.715603	0.871811	0.400317	1.48936	0.641819	0.361975	0.523895	0.298003	0.899616	1.32135	0.944397	0.618122	0.227814	1.68826	1.49662	0.951169	2.15366	NA	1.23832	0.251923	NA	0.76764	0.674348	1.26094	0.908158	1.47342	NA	0.870563	0.3648	0.670586	1.33704
77	IL5-3	1	1.40213	0.555316	NA	2.25668	2.38524	2.17819	0.558119	1.15605	2.11668	1.65236	0.407439	0.379822	1.08588	0.51581	2.12512	1.77503	2.36397	0.776266	1.75981	0.539644	1.84804	1.04037	0.707412	0.679944	0.845781	0.774072	1.29888	2.36866	2.59512	0.500138	0.551646	0.725362	0.815409	1.88789	0.58366	1.36666	1.55404	0.481794	1.99707	1.01971	1.09158	0.819866	2.11305	1.8957	1.27888	0.507958	1.38871
376	IL5-3	1	0.370821	1.18841	0.655633	0.740831	0.627018	0.237328	0.332421	0.600216	0.347301	0.868005	0.826353	0.470037	1.08477	1.00099	0.362547	1.36095	0.971114	1.00534	1.17006	0.671021	1.1757	0.538681	NA	NA	0.573623	0.979865	0.595628	0.920619	0.472447	1.49751	1.12604	1.67805	1.97021	0.601805	0.842997	0.423864	NA	1.10611	NA	1.24502	0.843807	1.1926	NA	0.897757	0.295591	NA	0.805857
832	IL5-3	1	0.723237	1.19662	0.858467	1.28433	1.33551	1.26353	0.397563	1.04505	1.28584	0.693445	0.391607	0.547454	0.596875	0.838292	0.297464	0.7988	0.750343	0.987919	1.46548	1.27752	1.07317	1.91718	0.793568	NA	0.661636	0.633954	0.698742	1.29253	1.09461	1.12816	1.00869	1.97686	1.0776	0.702543	0.875937	1.43164	1.07253	1.49447	2.23154	0.890353	2.25969	2.14902	0.450452	0.898604	0.411269	0.373878	1.38492
725	IL5-4	1	0.326171	1.03646	1.03109	0.652531	1.18786	0.476076	1.17842	0.553584	0.407828	0.391735	2.03885	1.48242	0.646338	1.17078	0.528033	0.373021	0.359204	0.709245	0.390816	0.757214	1.05879	0.207843	NA	NA	0.567672	0.703002	0.747972	0.450798	0.136753	1.46739	1.28402	0.825468	2.25014	NA	1.39394	0.141977	1.04414	0.925744	0.551114	0.858733	0.525263	0.665503	0.45111	0.80142	0.330475	0.232395	1.04501
801	IL5-4	1	0.522884	0.527622	1.1064	0.764491	0.670832	0.202475	1.8476	0.618839	0.459793	0.780189	2.61213	1.30522	0.744821	1.0919	0.91392	0.444979	0.550945	0.857099	0.458422	0.900209	1.09076	0.960379	NA	0.211622	0.623618	0.584787	0.421836	0.667875	0.452619	1.32473	0.892416	0.96314	1.37509	0.459051	0.824579	0.403201	0.832976	2.10582	0.884914	1.62803	0.913037	1.39035	0.718997	1.46484	0.597202	0.994295	1.34949
4	IL5-5	1	0.0678477	0.0775072	0.133112	0.0789311	0.0184179	0.0946176	0.0401223	0.0927319	0.0780429	0.0921506	0.110446	0.061022	0.184735	0.129696	0.0479059	0.0767442	0.0807083	0.119284	0.0652121	0.118798	0.0549849	0.0685735	0.049621	0.025419	0.0494061	0.07246	0.0404269	0.0873853	0.0587726	0.0839987	0.125532	0.109849	0.0894929	NA	0.112826	0.133078	0.0848784	0.100513	0.138917	0.0369332	0.0632545	0.107051	NA	0.09727	0.0245282	0.0474536	0.102825
364	IL5-5	1	0.429998	1.05166	0.77094	1.01249	0.864182	0.737725	1.56196	0.742452	0.637418	0.696469	0.742881	0.993489	1.29595	0.810287	0.980213	0.721261	0.7936	0.902308	0.917087	0.835127	1.26223	0.94259	1.04496	0.20687	0.543291	0.62275	0.7381	0.581194	0.624843	0.775962	1.12163	0.847844	0.674415	NA	1.22828	0.383367	NA	0.394609	0.483783	1.09666	0.821901	1.18599	0.503799	0.527064	0.575971	0.823432	0.770652
476	IL5-5	1	0.415642	1.00517	1.37285	0.727711	0.910975	0.961934	0.233577	0.782069	0.570548	1.008	0.518326	0.49084	0.600001	1.08219	2.10127	1.08589	0.433768	0.978361	0.613177	0.582085	0.876723	1.5413	0.995959	0.426623	2.37184	0.202846	0.255857	1.12972	0.13642	0.359503	1.45435	1.20114	1.00083	1.70689	0.852956	0.789087	1.10983	0.235261	0.89648	0.167957	2.22122	0.383781	0.855559	0.871732	0.661198	0.474093	0.347121
758	IL5-5	1	1.61977	1.37602	1.44087	0.237784	NA	0.256861	2.80907	0.589927	NA	0.603357	3.77956	0.693067	0.663556	0.948487	1.37358	0.475099	0.490706	0.875972	0.571228	0.979928	1.12594	0.595808	0.546915	NA	0.843644	0.671276	0.779546	0.566036	0.481481	0.9875	1.63724	1.40401	0.00584118	NA	1.18711	0.98678	1.46628	2.32206	1.09052	0.255178	2.44451	1.29226	0.541793	0.910445	0.751742	0.632796	0.541482
807	IL5-5	1	1.79615	0.668101	1.57806	0.621412	0.419878	0.677151	0.151368	0.43387	0.192109	0.515545	0.421073	0.702222	0.768528	1.0866	0.422922	0.53248	0.584719	0.931236	0.494586	1.42162	0.835146	1.12361	0.873628	1.56253	0.73937	1.00847	0.31027	0.719192	0.591725	0.863602	1.25505	1.3287	0.552791	0.467012	1.05178	1.09938	1.81093	1.25947	0.564564	1.04982	0.898078	0.892885	0.335727	1.07074	4.38472	1.17189	0.848396
7	IL6-1	1	0.645065	0.730367	1.48305	0.392411	0.210558	0.457023	0.8617	0.622712	0.630366	0.572323	2.52661	1.94655	1.07393	1.37301	0.508614	0.418532	0.536867	0.893564	0.616774	1.41126	0.286403	0.706862	0.516302	0.331336	0.457917	0.61287	0.222071	0.892676	0.354533	1.20158	1.46437	1.15692	1.18686	NA	1.27827	0.377698	0.781697	0.515338	0.735842	0.706465	0.60844	1.41982	NA	0.840093	0.378213	0.607847	1.16898
327	IL6-1	1	0.158212	0.803493	1.00785	0.291755	0.455628	0.226265	3.15182	0.342704	0.0728469	0.404455	1.1609	1.62454	0.585004	1.1186	0.203855	0.397378	0.332647	0.648627	0.341507	0.936317	1.23934	0.536417	0.6249	NA	0.615813	0.73077	0.418674	0.344104	0.193686	1.64036	1.41986	1.05312	2.35354	NA	0.978335	0.0363732	NA	1.48894	0.680528	0.46777	0.504464	1.45235	NA	0.670805	0.205961	0.6526	0.635503
454	IL6-1	1	0.738391	1.54607	1.25645	1.70459	0.261203	1.56739	0.440814	1.62086	1.84723	1.59243	1.14597	1.33305	1.62243	1.15323	0.479495	1.39963	1.6767	1.80627	2.06849	1.35668	1.55712	2.19426	NA	0.362956	0.736892	2.38295	1.0198	2.4163	2.12956	1.79136	1.26713	1.60811	1.56228	1.35686	0.986825	1.06615	NA	1.65463	0.89095	1.18492	0.410727	1.00499	1.16776	1.26136	0.372183	NA	1.9443
762	IL6-1	1	1.38764	0.648271	0.876129	0.914133	0.172179	1.17658	0.78743	1.06444	0.585303	0.742857	0.358538	0.449377	0.467162	0.544791	0.65981	1.3127	1.18239	0.959002	1.55964	1.37361	0.813041	2.08613	NA	0.43842	0.904842	1.29995	1.47717	1.23678	1.16593	0.811749	0.00312103	1.30625	0.697842	1.2975	1.06217	2.00885	1.00652	2.11671	1.60566	1.07763	2.33405	1.04083	1.44764	1.17853	1.17609	0.61926	0.843972
864	IL6-1	1	0.367783	0.754958	0.709875	0.496076	0.695242	0.556746	0.315466	0.714229	0.166456	0.543907	0.892948	0.607506	0.472125	1.27223	0.505382	NA	0.586823	0.822828	0.348734	0.561591	0.590131	0.934764	0.514609	0.198204	0.416923	0.713773	0.736121	0.413616	0.649645	0.886721	0.845732	0.879668	0.458896	0.558108	1.07519	0.97707	0.750932	0.973887	0.295728	0.644508	0.86548	0.685688	NA	0.798717	0.507916	0.804981	0.407135
41	IL6-4	1	0.416332	1.04834	0.71567	0.397594	1.23289	0.404192	0.785226	0.521574	0.10596	0.341532	0.6101	0.861094	0.367378	1.15038	0.356138	NA	0.425237	0.713961	0.318952	1.16197	0.224489	1.18005	0.408655	0.144904	0.384876	1.24708	0.54797	0.614792	0.348836	0.785272	1.22368	1.26764	0.636387	NA	1.00326	0.258597	NA	1.96356	NA	0.54843	0.778644	1.37685	NA	0.649425	0.340992	0.26131	0.837594
344.2	IL6-4	1	0.356002	0.713009	0.907431	0.118108	0.33076	0.107796	1.43004	0.166265	NA	0.143895	1.84399	1.61383	0.23278	1.79967	0.274684	0.0851929	0.11836	0.470629	0.0823328	0.522035	2.85793	0.304839	0.273138	NA	0.228859	0.782973	0.36321	0.101765	0.114146	1.14554	2.036	0.643887	0.349387	NA	0.86431	0.202219	NA	1.18296	0.29289	0.176372	0.573528	0.340817	NA	0.132431	0.644095	0.251352	0.081339
403	IL6-4	1	1.29796	1.02104	NA	0.263175	0.267711	0.181051	0.663442	0.395899	0.0702211	0.312002	0.845241	0.945027	0.434622	1.56301	0.322104	0.16648	0.264301	0.552868	0.193667	1.12451	0.184616	0.618082	0.45907	0.24551	0.273497	0.779497	0.122838	0.308783	0.132175	1.52686	1.76799	1.01926	1.53968	NA	1.22788	0.156028	NA	1.54733	NA	0.64363	1.00103	1.13214	NA	0.399614	0.913613	0.48106	0.408376
777	IL6-4	1	1.16389	0.563586	NA	1.37114	1.72444	1.57557	0.351719	1.41225	1.30253	1.03996	0.64825	1.87829	1.18744	1.07322	0.560863	1.63941	1.2473	1.09274	0.770974	0.609369	0.894997	1.75068	NA	0.206798	0.593441	0.919254	1.94808	0.62819	0.981676	0.874556	0.777191	1.0147	0.734663	NA	1.21134	1.08418	NA	1.56681	0.604134	1.98792	0.892682	1.05488	NA	1.67638	0.613669	0.233942	0.6424
878	IL6-4	1	0.335775	0.891629	0.875422	1.56872	0.504881	0.874621	7.78195	0.624155	4.07489	1.54358	1.37944	1.6399	0.971934	0.844874	4.49819	0.419008	0.963459	1.10358	4.52889	0.674687	1.32459	0.927385	0.930978	0.530042	0.835488	0.714602	1.67293	0.745978	0.253256	0.41303	1.4017	0.422111	0.203038	NA	1.05034	1.29204	NA	0.397138	0.220759	0.319331	2.4189	NA	NA	0.212568	0.652883	NA	0.446182
61	IL7-1	1	1.52237	1.0515	NA	0.917187	1.09481	0.957914	0.740935	1.14395	0.463332	0.898141	0.388144	0.346888	0.652033	0.814553	0.585512	0.198301	0.875104	1.03955	0.731913	0.928888	0.712589	1.58725	NA	0.460379	0.460067	0.904839	0.596272	1.12768	0.587073	1.07121	1.27689	1.09652	1.02113	0.776684	0.741704	1.47958	NA	1.37479	0.727684	1.05498	0.879613	0.80936	0.995361	1.08311	0.776145	0.401962	0.689371
313	IL7-1	1	0.539226	1.92382	1.43926	0.427349	0.907806	0.0305726	0.752889	0.71817	0.145211	0.125129	1.54089	1.09386	0.308119	1.85693	0.306479	NA	0.371172	1.19422	NA	0.904556	0.695032	0.497863	0.399452	0.106472	0.183733	0.556736	0.0916402	0.238954	0.601899	1.51544	1.80615	1.17123	1.05626	0.262094	1.39708	0.66827	NA	2.68429	0.711841	0.433343	0.988195	1.60268	NA	0.603018	0.39018	0.373889	0.903951
434	IL7-1	1	0.328241	1.18482	NA	0.381613	0.591802	0.355734	1.27021	0.570171	0.234642	0.193874	3.6393	1.62987	1.43046	1.46359	0.20683	0.337877	0.24557	1.52849	0.30169	1.46334	0.271235	0.5945	0.0372361	0.233638	0.465239	1.59606	0.355719	0.604045	0.277337	1.7563	1.13727	0.895565	1.83834	NA	1.18873	0.241458	NA	0.832133	0.841931	0.528641	0.984039	1.99649	NA	0.750618	0.521348	0.383081	1.48756
750	IL7-1	1	0.560831	1.20105	1.17768	1.06757	1.54443	1.10624	0.988657	1.0943	0.635708	0.905132	0.623325	0.614896	1.00554	0.906922	0.243639	0.661409	0.510337	1.16858	0.541797	0.932343	0.996281	0.729781	1.04212	0.328311	1.39955	1.12256	0.630174	0.625892	0.326946	1.45926	0.987226	0.837349	1.59827	NA	0.810022	1.13765	NA	0.989477	0.712524	1.06627	0.611806	1.11069	1.01169	1.4008	0.516228	1.35967	2.01949
868	IL7-1	1	1.5722	0.749988	NA	1.25217	0.683971	1.31998	1.5671	1.15937	0.616003	1.07905	0.583594	1.07349	1.28203	1.39434	0.431014	1.20016	0.767814	0.910423	1.15928	1.22984	1.0629	0.805571	NA	0.745759	0.709721	1.1838	0.871103	1.05428	0.615983	0.85708	1.41559	1.01606	0.611106	NA	1.16811	1.47372	NA	1.13051	0.851193	1.24979	0.779893	0.559881	0.721902	1.18548	2.16115	0.611391	0.540381
57	IL7-2	1	1.47697	1.47829	NA	0.813575	1.04407	0.776558	0.958933	0.775338	0.357794	0.692493	0.975581	0.740366	0.554971	0.943948	1.04805	NA	0.782642	0.996435	0.637634	0.82825	0.365328	0.770955	0.915461	1.31953	0.234943	0.937778	0.90417	0.733966	0.488243	1.04292	0.861741	0.719216	0.49492	0.690988	1.07691	1.58073	0.508235	1.32458	0.813218	0.652033	0.908998	0.81985	0.361562	0.762861	0.810072	1.22385	0.50916
348	IL7-2	1	0.548835	1.20624	1.42739	0.216873	0.346107	0.108633	1.56636	0.24328	0.0451485	0.388192	1.41596	1.1173	0.861936	1.39135	0.45377	0.485349	0.322912	0.409996	0.323016	1.03793	1.55835	0.384113	0.563471	0.174347	0.563901	0.792587	0.328158	0.597907	NA	1.65455	1.0383	0.90084	1.84325	NA	1.01607	0.207698	NA	1.23241	NA	0.521721	0.500359	1.1858	NA	0.319147	0.359692	NA	0.475351
439	IL7-2	1	1.77312	1.17789	1.05085	0.639346	0.767362	0.848696	1.01103	0.854255	0.550282	1.20758	2.41188	1.89812	1.20558	1.15116	0.786167	NA	1.40639	0.640018	0.861887	0.835675	0.560682	0.370663	1.09867	0.647735	0.661215	1.43948	0.658404	0.771921	0.365392	0.790714	0.731291	0.743821	0.770371	0.584273	1.12086	1.24279	0.684164	0.619619	0.708086	0.747227	0.49356	1.06474	1.00504	0.794636	1.0964	0.626665	1.19395
713	IL7-2	1	0.515894	1.15224	0.814351	0.802505	0.237811	0.841572	0.307921	0.850255	0.565461	0.574078	0.76877	0.566272	0.610035	1.31949	0.309721	NA	0.383998	1.33871	0.726791	0.464297	1.22327	0.912789	NA	0.125998	0.402455	1.1928	0.666746	0.614072	0.870912	1.33595	1.07425	1.33192	1.06324	NA	1.15574	0.749637	0.977248	2.05438	1.46684	0.43456	0.455812	0.663649	0.440445	0.72398	0.451967	0.302479	1.01601
848	IL7-2	1	0.817554	1.13806	0.995784	0.50413	0.493922	0.63811	0.779404	0.731189	0.549687	0.507033	1.88223	2.05693	1.04842	1.01417	1.64422	0.31969	0.664719	0.883117	0.935693	1.37404	1.0519	0.719466	0.636021	0.29386	0.571332	0.852334	0.812928	0.921146	0.473807	1.13671	1.36934	1.00255	1.23349	0.314144	0.955328	0.613307	1.04312	1.38526	0.781637	0.968207	0.652681	0.619048	NA	0.510452	0.60431	0.659385	0.834358
60	IL7-3	1	1.29315	1.32546	1.46761	0.699675	0.865281	0.569104	1.86756	0.824034	0.2703	0.548698	1.58134	1.20105	1.16296	0.976425	0.540201	0.184841	0.615238	0.992292	0.490949	1.31189	0.387297	0.66933	0.708475	NA	0.467658	0.936056	0.668535	0.806523	0.54755	1.31197	1.19567	1.4541	1.5494	NA	0.689964	0.514091	NA	1.11238	1.23551	0.726377	0.828004	1.13443	0.59716	0.835523	2.22944	0.765805	0.846056
335	IL7-3	1	2.1483	1.45388	1.22376	1.28213	1.55941	1.21094	0.920741	1.24081	0.818285	0.369689	0.774189	0.382461	0.375722	1.1293	0.179905	0.493115	0.405048	1.81839	0.458005	1.21012	0.690065	1.10221	0.681125	0.873894	0.381299	0.781312	0.547666	0.918439	0.81735	1.28185	1.46183	0.66724	0.478165	0.04713	1.0579	1.34501	NA	1.39567	0.629633	0.89606	0.855704	0.638978	0.368418	0.897245	1.55998	0.405606	1.41354
452	IL7-3	1	1.684	1.03353	NA	1.60423	1.13803	1.49313	0.384708	1.40836	1.31863	1.58838	0.749303	0.436539	0.950599	0.979769	0.666414	1.18068	1.11408	0.908106	1.49444	0.902741	0.754684	1.37918	NA	0.848	0.825013	0.567255	0.487413	1.65435	1.59897	1.19172	0.931997	0.907199	1.0517	1.38405	0.910948	2.20024	0.107694	1.00396	1.19678	1.2005	0.993105	0.835795	1.18125	1.50376	1.92637	0.558638	1.53732
756	IL7-3	1	0.287807	1.11914	1.16629	0.773039	0.697588	0.487794	1.28526	0.896112	0.63493	0.785095	1.47861	0.417299	3.00522	1.50195	0.373299	NA	0.706992	0.821089	0.536963	0.675597	0.772827	0.390912	1.73009	NA	0.634938	1.3083	0.466611	0.588173	0.20178	1.19412	1.06444	0.956041	1.54503	NA	1.10849	0.196998	NA	0.695273	1.82078	1.23638	0.538969	1.02416	NA	0.908774	0.353583	0.541336	1.57475
873.2	IL7-3	1	0.951132	1.18102	0.684663	0.859358	0.486111	0.599386	1.04905	0.775512	0.426764	1.10361	0.660761	1.18796	0.965218	1.04451	0.469689	NA	0.724749	0.928906	0.504488	0.818015	1.08174	0.676297	0.386177	0.37487	0.417916	0.7791	0.907821	0.555502	0.309813	1.2877	1.74844	1.34362	1.00392	NA	1.13402	0.354291	NA	1.15299	0.677879	0.598146	0.769715	0.716331	NA	0.266348	0.558663	0.607024	0.405783
16	IL7-4	1	1.76539	0.870291	1.38143	1.13212	NA	1.30181	0.139994	0.751696	0.694532	1.00049	0.580694	0.328144	1.27101	1.05236	0.390502	1.21206	0.85668	0.707144	1.78667	1.06343	1.27207	1.6708	NA	0.841241	0.507915	0.82711	0.593092	1.77885	0.907196	0.915336	0.996134	1.35194	1.37526	1.38842	1.17061	2.03338	NA	1.94908	1.4506	0.785762	1.58066	1.27688	NA	1.37164	0.679073	0.187201	1.41241
369	IL7-4	1	0.228735	1.19955	0.857554	0.910492	0.726668	0.419693	2.74057	0.742851	0.636052	0.396949	0.747153	2.82334	0.788513	1.2261	0.245472	0.236128	0.421674	0.82815	0.474486	1.47023	1.5937	0.548366	0.435904	0.15157	0.32991	0.640206	1.67169	0.418689	0.192821	1.4717	1.16183	1.39191	1.26873	NA	1.19093	0.282966	NA	1.64934	0.443969	0.847122	1.47702	1.2632	0.428989	0.534475	0.376873	0.439705	1.03806
444	IL7-4	1	0.103885	0.727624	0.945988	0.964344	0.943822	0.843523	0.779324	0.843286	0.72589	0.734428	1.64331	0.892472	1.70033	1.19101	0.244921	0.446847	0.412044	0.896946	0.480089	1.642	0.298279	0.351303	NA	0.178134	0.383783	0.781813	0.665312	0.60234	0.205212	1.44666	0.788464	1.2163	1.85681	0.171355	1.09761	0.368103	NA	1.47886	NA	0.88651	0.526012	1.58306	0.59877	0.723364	0.239601	0.345823	1.47998
731	IL7-4	1	1.37146	0.608124	NA	1.36914	1.26979	1.36604	0.610928	1.40183	1.37885	1.26434	0.439135	0.197116	0.792489	0.648888	1.48242	1.19047	1.42588	1.29236	0.730743	0.688116	0.991278	1.7889	0.760158	0.974262	0.78319	0.901618	0.559336	0.569945	2.23079	0.8367	0.91359	0.888291	0.831207	1.34964	0.724215	2.67958	NA	1.80238	1.73952	1.35424	1.77298	1.00042	1.54713	2.19991	1.60137	1.14407	2.34785
828	IL7-4	1	1.74544	0.894475	NA	1.63711	1.58771	2.17458	0.244132	1.73991	1.54917	1.28271	0.548526	0.292638	1.15917	0.643843	1.7742	NA	1.37031	1.5214	1.85467	0.708425	1.03186	1.25249	1.11501	1.30757	1.61646	1.50351	1.64457	2.19676	2.10381	0.629176	0.539524	0.671404	0.548821	0.65513	0.814469	2.1971	NA	0.559112	1.2689	1.49773	0.774787	0.822582	0.972437	1.29961	1.82412	1.15135	1.05215
58	IL7-4-1	1	1.29917	0.798413	NA	1.31295	0.923282	1.18687	0.808177	1.21801	1.13949	0.748966	0.341567	0.311089	1.09754	0.873239	0.674768	NA	0.972038	1.03264	1.10182	1.2505	1.11576	1.42189	NA	0.354511	0.788731	0.757135	0.578366	1.48784	1.22679	1.02527	0.901288	1.16944	0.77619	0.921956	0.924456	1.38345	NA	1.3013	1.07964	0.879104	1.83589	1.28393	0.928609	1.03454	0.659998	0.867954	1.22307
464	IL7-4-1	1	0.379173	0.783465	NA	0.91942	0.76056	1.15292	1.86193	1.1276	0.920868	1.06482	0.726117	0.551827	1.84245	1.29733	0.389204	0.70638	0.833665	1.0914	0.560589	1.30772	1.67256	1.29747	NA	0.203963	0.518127	1.1945	0.497407	0.88975	0.326302	1.0759	0.865625	0.957972	0.945056	NA	1.21021	0.725092	NA	1.04501	0.723158	1.20126	1.41311	1.78488	1.00655	0.859463	0.354217	0.228411	2.74871
760	IL7-4-1	1	0.756325	0.721814	0.650439	0.64852	0.49835	0.599927	0.691915	0.623056	0.158023	0.587297	0.794565	0.941529	3.77247	1.14518	0.325312	0.477412	0.370262	0.812906	0.38433	0.718513	1.04844	0.148994	NA	0.213485	0.500921	0.845216	0.668627	0.457226	0.237779	1.63047	0.667822	1.01189	1.38896	NA	1.1339	0.127053	NA	1.18755	0.500373	0.91396	0.662198	0.774883	NA	0.560953	0.278636	0.366011	1.21108
853	IL7-4-1	1	0.491586	0.699788	0.74561	0.522377	0.408569	0.294116	0.969328	0.670562	0.15118	0.436449	0.810272	1.17874	0.778053	1.3379	0.484377	0.645616	0.508476	0.692235	0.373757	0.876148	1.20553	0.549638	0.476474	NA	0.4042	0.469339	0.528043	0.305892	0.263272	1.23595	0.813529	1.27641	1.16412	NA	1.17039	0.177116	NA	1.06017	NA	0.476311	0.76956	0.801099	NA	0.295576	0.471684	0.291688	0.337029
44	IL7-5	1	0.71622	1.43257	1.12988	0.876134	0.762938	1.11049	0.751754	1.24334	0.771698	0.872138	0.850174	1.11869	0.572551	0.92462	1.32266	NA	1.32223	1.05631	0.831804	0.92522	0.847155	0.472466	0.787125	0.416362	0.818804	1.15237	0.98011	0.832567	0.805633	1.00314	0.72684	0.845201	0.831958	0.977144	0.979428	0.731935	0.30867	0.628214	0.678815	1.04992	0.899257	1.44128	0.473273	0.949594	0.507822	2.5377	0.367972
334	IL7-5	1	1.35758	0.927357	1.12676	2.48956	1.97537	2.42061	0.484908	1.79442	1.93456	2.05132	0.758206	0.548679	2.11952	1.18345	1.4531	2.11768	1.73132	1.13655	1.34515	0.83448	0.594411	0.536504	0.672256	0.555327	0.750894	0.833186	0.861143	1.791	1.05896	0.801794	0.45936	0.505259	0.875803	1.12418	0.726808	1.11894	0.597151	0.573387	0.733466	0.777042	0.42788	0.751778	0.679021	1.73067	1.07016	0.384832	0.983599
410	IL7-5	1	1.29969	1.45073	2.5081	0.138226	0.801398	0.508746	0.144598	0.180751	0.131407	0.627341	1.16228	0.659291	0.975527	1.33099	0.610007	0.560744	0.40494	0.804975	0.715618	1.1978	0.268314	0.376845	0.59488	0.304672	0.699056	1.09008	0.68694	0.558709	0.311606	1.01702	1.62217	1.23672	1.06855	NA	1.28793	0.656077	0.999862	2.33032	1.32909	0.697257	1.24464	1.53368	0.609828	0.67338	0.732895	0.701038	1.04481
728	IL7-5	1	0.895598	0.790627	1.01481	1.26647	0.285719	1.46888	0.645812	1.45702	1.42892	1.24442	1.3378	0.63976	3.39755	1.41083	0.376278	0.660997	0.452042	1.85784	0.709829	1.96519	1.33233	1.5547	NA	0.219509	0.605408	0.633142	0.712886	1.23899	1.01452	1.0754	1.17597	0.858203	1.19755	0.647734	0.97595	0.919857	0.635799	1.48698	1.23269	0.76147	0.753929	0.650214	0.532485	1.00113	0.425964	0.270061	0.891936
822	IL7-5	1	0.578022	0.737923	1.49608	1.35905	0.671462	1.31695	3.02265	1.24236	1.36743	0.679305	0.953272	1.03406	1.07046	0.96575	0.441533	0.672099	0.709187	1.23497	1.10007	1.76819	1.13224	0.920539	NA	0.333049	0.521937	1.89213	0.906389	1.30706	0.41888	0.977681	0.880395	0.912627	1.55396	0.415685	1.05356	0.976734	0.770738	0.886909	1.77271	1.09577	0.612293	1.9388	1.35589	1.07935	0.483194	0.374511	1.93237
12	IL7-5-5	1	0.932637	0.759266	1.41263	0.872931	0.27685	0.898698	0.343714	1.00259	0.914386	0.7897	1.01188	0.789801	2.55692	1.34457	0.485519	0.916347	0.86357	1.08255	0.653997	0.746301	0.756889	0.731497	0.635603	0.54571	0.626087	1.17492	0.518017	0.777059	0.723225	0.84182	0.813955	0.39101	0.774992	NA	1.25096	1.45161	0.880349	0.778112	1.00477	1.44236	0.683283	0.974992	0.748425	0.901048	0.642966	0.938254	0.994203
355	IL7-5-5	1	1.33663	1.20498	NA	1.01872	0.532378	1.16747	0.61775	0.983309	0.706631	0.789484	1.5023	0.498955	0.895051	0.769429	1.53546	1.11372	0.790759	0.93151	1.21252	0.62141	0.988692	0.924476	NA	1.60922	0.364503	0.662418	0.994481	0.917147	0.708121	1.06498	1.25479	0.829109	1.52842	0.898281	0.825999	1.6438	0.430976	1.69824	2.59568	0.770248	1.12483	1.29078	0.640097	1.50021	0.586634	1.15262	0.875408
470	IL7-5-5	1	1.69641	1.33869	0.593722	1.39861	1.9773	1.23722	0.229724	1.20758	1.7116	1.42214	0.56447	0.654573	1.24453	0.459241	2.11472	1.5916	1.48796	0.886581	2.68344	1.50946	1.03672	1.4339	1.44454	4.74435	0.894329	0.670705	2.35363	1.70896	2.31389	0.993324	0.506383	0.734004	1.01386	2.15647	0.524832	1.00403	2.19213	NA	0.413879	0.905954	0.281847	0.776611	NA	1.31316	0.732336	3.46679	0.940413
737	IL7-5-5	1	0.487255	0.716371	0.962872	0.515926	0.638952	0.722447	1.83899	0.598903	0.607254	0.678107	2.1081	0.978005	1.45839	0.889708	1.4423	0.565105	0.75331	0.828255	0.656326	0.825476	0.826131	0.352987	NA	0.152961	0.267915	1.29621	0.656769	0.6138	0.463772	0.987452	0.738803	1.1065	1.37353	0.343614	0.0394022	0.0790075	1.02396	1.13622	0.895373	1.01849	0.520381	1.37178	0.728789	0.960149	0.593968	0.756756	1.25581
861	IL7-5-5	1	0.736314	0.572205	0.775258	0.083138	0.481303	0.0894291	0.0697956	0.103334	NA	0.200648	1.59828	0.50892	0.161543	1.26052	0.299003	0.174878	NA	0.186008	0.14732	NA	1.67771	0.496446	NA	NA	0.396752	0.978395	0.715266	0.128902	0.0336359	0.184645	0.556636	0.181206	0.169289	0.119463	0.803964	0.357784	0.252811	0.43434	NA	NA	0.408437	0.110308	NA	0.133302	0.412631	NA	0.0487968
43	IL8-1	1	1.28612	1.72577	0.969918	2.16445	1.19405	1.49719	0.782463	1.08233	1.72674	1.25624	0.417388	1.66676	0.955205	0.923574	0.985596	NA	1.21246	1.41495	1.62525	0.900867	0.681408	1.17101	1.30676	1.38168	1.16992	1.41474	1.15758	0.657757	1.35334	1.1072	0.663531	0.716475	NA	0.656869	0.85032	1.23759	2.32589	0.409149	NA	1.00418	1.16503	0.592749	NA	0.642839	1.77199	0.370003	0.197768
317	IL8-1	1	0.74242	0.81499	1.26795	0.627474	0.461588	0.579133	0.687687	0.695186	0.561479	0.996901	1.05228	0.712659	1.33643	1.17618	0.369492	NA	0.90088	1.06111	0.819859	1.2831	0.275088	0.638458	NA	0.624314	0.492792	1.26745	0.558785	1.15219	0.43793	0.784388	1.25791	1.12071	0.462363	0.816016	1.41686	1.00646	1.85192	1.24149	1.0076	1.15373	0.874056	1.22483	NA	0.777519	0.718347	NA	1.00838
431	IL8-1	1	1.67878	0.735436	1.15396	1.09297	0.600482	0.976217	0.963341	1.08366	0.944694	1.30775	0.622828	0.648627	1.36375	1.10805	0.537209	NA	1.37255	1.04515	0.779003	1.07311	0.771335	0.794711	0.798994	0.799432	0.763433	1.02294	0.669922	0.668363	0.91914	0.780964	1.26536	0.952247	0.538535	0.416956	1.02581	0.950522	2.22696	0.986757	0.666428	1.03562	0.936596	0.960967	NA	0.811432	1.34494	0.465676	0.711792
68	IL8-1-1	1	0.387085	1.54103	0.87995	0.904977	0.915089	0.79917	0.969017	1.13211	0.815387	0.624387	0.659961	1.51531	0.625791	1.12544	1.19187	NA	0.4395	1.22638	0.521266	2.13171	0.16303	0.487045	0.681498	0.350014	0.44624	0.766187	2.10479	0.878919	0.594966	1.56986	1.23766	1.85838	2.05619	NA	1.41947	0.0648293	1.59229	1.47716	0.558074	1.104	0.911775	1.55568	0.379553	0.681467	0.398163	0.481187	0.86639
310	IL8-1-1	1	0.199638	0.467868	0.89782	1.05159	0.576041	0.545502	2.27055	0.637917	3.2511	0.706121	0.825158	1.69297	1.54292	1.1465	1.60206	0.455215	0.812072	1.27076	2.76834	0.984127	0.414815	0.302657	NA	0.252762	0.522793	2.18278	0.930739	1.9776	0.151776	0.983321	1.08916	0.637581	0.777958	NA	1.09679	0.391846	NA	0.395568	0.444688	0.541839	0.56756	1.04843	0.912085	0.389331	0.267425	0.538334	1.69308
450	IL8-1-1	1	0.802551	0.981872	NA	0.993137	NA	0.534568	NA	0.943162	1.00349	0.367614	0.424574	1.21827	0.319896	0.447293	0.250419	NA	0.455638	1.94753	1.69961	1.72649	1.90041	0.079707	NA	0.566255	1.17979	0.252593	0.184435	0.214955	0.338588	1.19184	1.55464	0.107892	0.551604	2.63499	0.135962	0.152267	3.66366	0.414451	3.68231	0.948831	1.05294	1.10144	0.905151	1.35005	1.34974	5.08007	1.06097
761	IL8-1-1	1	0.654896	1.04038	0.96921	0.306769	0.4135	0.153973	1.64977	0.339223	NA	0.503073	2.34984	2.23836	0.409012	1.51579	0.523081	0.343763	0.389031	1.8534	0.317991	0.758575	1.10787	0.397827	0.38623	NA	0.564753	0.757108	0.644313	2.994	0.401717	1.3863	1.33018	1.16286	1.96494	NA	1.43308	0.134915	1.0199	1.59963	0.587148	0.206225	0.664675	1.51727	0.218983	0.818472	0.664054	0.393763	0.478539
816	IL8-1-1	1	NA	0.772139	1.41859	1.0558	0.909467	0.8838	4.13267	0.723075	3.11933	1.22426	0.44643	1.38704	1.34152	0.730836	1.70415	NA	0.841338	1.27114	4.33366	0.875518	0.887142	0.473955	0.932347	0.989964	0.90569	0.847916	0.524312	2.70837	0.307711	0.982886	1.03292	0.788221	1.12969	0.43558	0.802365	1.08282	1.1395	0.350879	0.75004	0.734001	1.21739	0.97554	0.543195	0.47371	0.477198	0.770459	1.81245
38	IL8-1-3	1	0.308849	1.21326	0.999917	0.270292	0.668068	0.18891	0.831496	0.435674	0.0839016	0.583052	1.10024	0.776315	1.16011	1.95199	0.357572	0.452145	0.428003	0.816552	0.334781	0.753848	0.213273	0.494575	0.744566	0.246635	0.435761	0.789665	0.484167	0.724465	0.192855	1.42913	1.18031	0.745353	1.48989	NA	1.38631	0.160168	NA	1.23833	NA	0.565617	0.47344	1.57358	NA	0.338574	0.284287	0.36618	0.720834
365	IL8-1-3	1	1.13163	0.783043	0.963599	2.44354	1.52579	1.79788	1.06113	1.44572	1.61393	1.41874	1.08433	1.28115	1.22555	0.835896	1.33441	NA	1.28293	1.44613	1.22831	0.931193	1.32391	1.10625	1.19539	0.993437	1.34953	1.40444	1.4926	1.52437	1.58394	0.826694	0.561541	0.74102	0.524198	0.7007	0.63431	1.17208	0.650318	0.667465	NA	1.17288	0.834646	0.942916	1.30403	0.993021	1.21585	0.689291	0.988717
407	IL8-1-3	1	0.390356	0.845935	1.77731	0.448063	0.604965	0.364496	0.831097	0.730613	0.233214	0.841945	1.16394	1.62749	0.914241	1.05451	1.35936	0.600483	0.609496	0.635169	0.69558	0.910308	0.474591	0.349668	0.599547	NA	0.84271	1.04973	0.337028	0.911216	0.206453	1.14442	1.08365	0.740365	1.83594	NA	1.38334	0.351786	NA	1.11703	0.822241	0.484934	0.807466	1.36339	NA	0.834091	0.303848	0.573323	1.46391
755	IL8-1-3	1	NA	1.259	1.3247	0.766683	0.270008	0.628323	2.5435	0.70607	0.521407	1.38792	1.714	0.764099	0.667184	0.895707	0.545779	NA	0.670941	0.813767	0.637831	1.54379	1.0965	0.529554	NA	0.176107	0.504463	1.59889	0.883849	0.686038	0.243188	1.44144	1.2496	0.837523	1.85832	NA	0.988869	0.187367	0.780349	0.851459	0.800377	0.421812	0.599628	1.75369	0.711914	0.6671	0.451446	0.473782	1.2231
812	IL8-1-3	1	0.729822	1.08054	1.258	1.02116	1.18035	0.829741	1.78566	0.853372	0.599076	0.833224	1.27991	1.26013	0.971372	0.938148	0.270898	0.524304	0.718714	1.29197	0.613832	1.46895	0.858798	1.00996	NA	0.302852	0.396597	0.861381	0.792066	0.704613	0.361575	1.0504	1.00898	1.07534	1.68711	0.632697	0.887395	0.641733	0.738346	1.08059	1.22852	0.6387	0.692165	2.27128	0.563144	0.920327	0.488089	0.459513	1.38102
359	IL8-2	1	1.72177	1.07687	NA	1.07373	2.29525	1.02594	0.550976	1.14769	1.22434	0.78337	0.722554	0.74368	1.1173	1.7484	0.471407	NA	0.645798	1.02184	0.744419	0.863565	1.35443	1.7369	NA	0.889335	0.532193	0.642377	1.45479	1.11574	0.949983	0.890884	1.13954	1.31084	1.26602	0.987211	1.13579	1.48565	0.823524	1.95279	1.14723	1.0271	1.72299	1.01158	1.34483	0.960491	0.587295	0.644537	1.41901
466	IL8-2	1	2.27051	0.828358	0.893205	0.655564	0.821033	1.21527	1.16884	0.673747	0.305727	0.485899	0.454851	0.420872	1.06242	0.93452	1.52809	0.861356	0.565967	0.764826	0.540704	1.02974	0.46814	1.06194	NA	0.160389	0.429921	0.617676	1.04016	0.625209	0.484041	0.459569	1.1094	1.25084	0.3161	0.459754	1.12855	0.624533	0.250128	1.30926	0.528228	1.0058	1.00795	1.25427	0.270173	0.620086	0.768946	1.09684	0.807731
742	IL8-2	1	NA	0.881616	0.883201	1.15144	0.9826	0.881216	3.30591	0.735157	2.27717	0.933886	0.958194	2.6293	1.29949	0.727721	2.27239	0.851309	1.74845	0.932113	2.82477	0.593346	0.764088	0.470133	1.17616	NA	0.45412	1.93519	0.914607	0.776291	0.384658	0.966323	1.11786	0.705485	1.21115	0.239217	0.0447368	0.0259924	1.01157	0.628238	1.02801	1.02923	0.882144	1.06555	1.28182	0.674101	0.532739	0.351266	1.19648
833	IL8-2	1	1.77229	1.4273	1.05377	0.892964	0.990474	0.754754	0.315351	1.10273	0.585358	0.725351	0.466103	0.235296	0.568042	0.997074	0.629616	0.749464	0.496534	0.629543	0.733211	0.809086	0.902321	2.03504	0.987527	0.415221	0.848757	0.820107	0.606423	0.990191	0.368408	0.264905	1.30568	1.53578	0.378934	0.800907	1.0682	0.417941	1.32511	1.74228	1.01938	0.953414	3.07966	1.51339	0.236256	0.630531	0.910515	1.21239	0.740457
29	IL8-2-1	1	1.39589	0.936468	0.919512	1.18213	1.04884	1.40735	0.333551	1.19305	1.85743	1.59391	0.668794	0.731426	1.45724	0.598762	1.08458	1.10961	0.992913	0.911817	1.34154	0.89336	1.04076	1.41693	NA	0.373169	0.710283	0.677311	0.491164	1.37826	1.58591	0.83987	0.943638	1.00395	0.931274	1.2213	0.871458	1.45126	NA	0.594236	1.36647	1.04696	1.58153	1.14265	1.77188	1.57457	0.454049	0.490872	1.27769
363	IL8-2-1	1	0.815096	1.69411	1.45438	1.19384	0.662002	0.995809	1.39916	0.849013	0.794123	0.948717	0.991884	1.53472	1.46433	1.05484	0.283777	0.513054	0.616515	1.64953	0.520688	1.19968	1.31201	1.36475	NA	0.344579	0.511275	0.828577	1.19844	1.15521	0.69363	1.5775	1.23708	1.46811	0.931461	NA	1.1189	0.507147	NA	1.85085	0.612852	1.05113	1.03172	1.06065	0.888158	0.803902	0.637196	0.471339	0.591987
459	IL8-2-1	1	0.332528	1.85289	NA	1.00603	0.689803	1.43796	0.283018	1.10903	0.765953	1.32192	0.574272	1.43565	0.651848	0.984988	0.698615	0.921759	1.02357	1.37327	0.798334	1.50622	0.55129	2.33662	2.13745	0.378813	3.99901	1.06873	0.445879	0.737214	0.96329	0.687461	1.21215	0.814079	0.556793	0.656553	0.803629	0.724272	2.45621	0.233943	NA	0.970282	5.01962	1.42081	NA	1.01537	0.379585	8.89868	1.07411
730	IL8-2-1	1	0.506215	0.933248	NA	0.353728	1.11923	0.275406	0.144577	0.369728	0.0910786	0.148471	1.01698	0.953799	0.837295	1.80046	0.248992	0.332877	NA	0.529296	0.204656	0.213667	1.50258	1.85303	NA	NA	0.667386	0.633882	0.277476	0.224001	0.109637	0.32881	0.974476	0.437024	0.116412	NA	0.994154	0.115294	NA	0.844817	NA	0.254765	0.675449	0.609802	NA	0.173682	0.222457	0.362668	0.299679
818	IL8-2-1	1	1.507	1.31894	0.975836	2.14505	0.406743	1.70948	0.401913	1.58751	2.26316	1.6704	0.404242	1.78654	0.804237	0.651862	2.67438	2.2162	2.04911	1.07612	1.04976	0.915738	1.0209	2.00677	1.57584	2.75302	4.68663	1.20262	1.3283	1.81333	3.62036	0.949916	1.0462	0.840741	0.193188	0.832682	0.174683	0.263197	NA	0.268355	1.7394	0.428845	0.54378	1.03603	1.34011	1.92778	1.14718	1.41011	0.484987
47	IL8-3	1	1.05223	1.1538	1.45498	0.647069	0.621737	0.497936	0.853261	0.700031	0.124704	0.65322	0.441573	0.506845	0.558537	1.10042	0.246324	0.651371	0.62001	1.1992	0.385491	1.0773	0.734346	1.91096	0.802671	0.586272	0.512881	0.938633	0.930126	0.505352	0.138721	0.508815	1.4585	1.27048	0.498273	NA	1.39673	0.984249	1.02755	2.01692	0.822752	0.62821	1.55912	1.3135	NA	0.579509	0.896987	0.448539	1.16533
352	IL8-3	1	1.89735	0.765966	NA	1.63408	1.03275	1.96267	0.170267	1.55767	1.61719	0.630169	0.501046	0.638795	1.01887	0.524599	2.25292	NA	0.698535	1.12291	1.14848	0.6254	1.17785	1.70806	1.07471	1.18945	2.2349	0.519915	1.67424	0.986925	2.23599	0.930683	0.974007	0.822729	0.888596	1.62694	0.819464	1.19009	0.323295	0.375653	0.861746	0.943515	0.872074	0.836252	1.23522	1.22099	0.95374	0.623855	1.2047
451	IL8-3	1	0.208207	0.344631	0.518622	0.0424082	0.0191753	0.117195	0.211228	0.412675	0.046977	0.208079	1.95555	0.680648	0.490756	1.18882	0.272275	0.251438	0.18477	0.501083	0.214667	1.05369	0.275684	0.234425	NA	NA	0.333245	0.671136	0.714108	0.505243	0.129003	1.2425	1.3928	1.57348	2.3036	0.141346	1.23574	0.096709	NA	1.57275	0.896176	0.81833	0.398959	1.66182	0.217334	0.721265	0.683974	0.307435	1.44196
714	IL8-3	1	0.833707	1.2754	1.43496	0.736491	0.677741	0.716476	0.17587	1.07808	0.508018	0.519358	0.532292	0.472803	0.836878	1.05866	0.340279	0.788188	0.674279	0.969073	0.84594	1.19801	1.06982	0.672584	NA	0.171972	0.259892	0.719953	0.371754	1.06152	0.722613	1.12109	1.26409	1.97198	1.17964	0.664111	1.14559	1.18608	1.14932	0.865879	1.03476	0.987101	0.772923	1.20577	0.236136	0.852987	0.570574	0.423239	1.36941
850	IL8-3	1	0.82014	0.921795	NA	0.0819712	0.399024	0.071526	0.119025	0.105401	NA	0.23885	0.548615	0.334783	0.173325	1.16851	NA	0.218898	0.205883	0.283042	0.168882	0.775867	1.42142	1.00616	0.700026	NA	0.519607	0.930435	0.56293	0.166248	0.1152	0.535995	1.37729	0.538648	0.67764	0.186871	0.881312	0.148982	0.997292	1.55625	NA	0.220235	0.79689	0.399832	NA	0.434048	0.245467	0.550034	0.45562
69	IL8-3-1	1	0.307456	1.30066	1.13191	0.245404	0.619268	0.194305	0.937644	0.348195	0.0596397	0.520341	1.3189	0.592988	0.34291	0.876668	0.620043	NA	0.673924	0.411693	0.573342	1.0325	0.155055	0.485237	0.770957	0.349228	0.645478	1.10742	0.596799	0.529739	0.15003	1.20219	1.0471	1.01619	2.07531	0.252606	1.18835	0.0694213	0.190173	1.17389	NA	0.501871	0.707145	1.59679	NA	1.0299	0.325998	0.611085	0.779804
315	IL8-3-1	1	0.511088	0.754617	1.01931	0.475628	0.634775	0.43526	2.98186	0.565136	2.52841	1.56131	2.32694	1.38938	1.50389	0.775469	4.0216	NA	1.06345	0.945766	2.00242	1.31142	0.245222	0.344715	NA	0.284882	0.597634	2.04305	0.993644	1.06523	0.25698	1.19267	0.8677	0.851723	1.09503	NA	1.22026	0.758436	NA	0.690663	0.69727	0.682213	0.50011	1.56741	NA	0.484602	0.281462	0.52826	1.4992
744	IL8-3-1	1	1.00974	0.664013	1.52329	1.47936	1.10875	0.978476	0.835315	0.842409	0.871804	0.799229	0.710965	1.22338	0.618696	0.794713	0.456973	0.70375	1.27059	1.00851	1.57296	1.0601	1.06142	0.887957	0.880165	0.473986	0.439811	1.01643	0.774403	1.25517	1.16699	0.765817	0.725225	1.65714	0.799794	1.20061	1.12045	1.81772	1.15676	1.04853	0.906916	0.800309	0.551256	0.524966	1.54921	1.3928	2.57227	0.630807	0.893835
811	IL8-3-1	1	0.669587	0.445345	0.998356	0.477509	0.282812	0.383245	2.08826	0.706224	0.165708	0.483183	0.571286	0.451943	0.724066	1.42094	0.331581	0.22558	0.21289	0.885534	0.442892	0.565906	1.62903	0.169474	NA	NA	0.370588	1.09094	0.388412	0.404674	0.0663003	0.953081	1.09383	0.820667	1.54444	0.19827	1.25663	0.498218	0.442069	0.666731	0.659971	0.443951	0.580485	0.91327	NA	1.00765	0.449532	0.438269	1.54449
326	IL9-1	1	0.278179	1.49594	0.535418	0.733742	0.417399	0.372944	2.58215	0.667924	0.436083	0.598149	1.79722	3.06571	1.0389	1.03401	0.212548	0.612943	0.462869	1.05839	0.436877	1.01517	1.18248	1.35193	0.55094	0.187426	1.1703	0.641169	0.500781	1.00072	0.249999	1.49018	1.29231	1.29455	1.38054	NA	0.987808	0.266984	NA	1.07735	0.557498	1.14926	1.38514	1.08301	0.24009	0.708405	0.231326	0.469788	0.624637
420	IL9-1	1	0.473211	2.19251	1.98195	0.477892	0.596802	0.306138	2.09787	0.786092	0.106641	0.416668	2.2066	1.15269	1.05919	1.6379	0.491472	0.368999	0.260591	1.53543	0.416663	1.63846	0.414997	0.249943	0.671193	0.285082	0.31729	0.777494	0.389216	0.647312	0.178393	1.938	1.70882	1.08103	3.24063	NA	2.00565	0.0705645	NA	1.03015	0.754451	0.366418	0.421998	1.18508	NA	0.559673	0.663218	NA	0.75116
712	IL9-1	1	1.11719	1.25683	1.55939	0.471835	0.900266	0.537352	1.31522	0.612884	0.288322	0.649312	0.717661	0.832771	0.509577	1.0668	0.699859	0.753576	0.418162	0.677484	0.516918	1.26047	0.740653	0.70762	0.577841	0.21946	0.393412	0.954791	0.377794	0.775329	0.328286	1.271	1.36627	1.42409	1.73403	NA	1.12584	0.406306	1.20149	1.4727	1.08237	0.856441	1.04571	1.14279	NA	1.05541	0.815677	0.869215	0.858256
852	IL9-1	1	0.751578	1.36961	0.83304	0.983288	0.672198	1.19102	0.286955	1.14181	0.604249	0.766061	0.49968	1.26732	0.762758	1.10011	0.441184	0.534784	0.714387	1.02072	0.61013	0.807389	0.844186	1.55194	0.82135	0.541395	1.02104	0.992231	0.637537	0.747962	0.710657	0.964283	0.992958	1.07349	0.737323	1.04522	0.979677	0.643658	1.03209	1.33231	0.510671	0.861861	1.30836	1.12021	NA	0.884781	0.467571	0.869249	0.662133
71	IL9-1-2	1	2.70906	1.31465	0.940267	0.633569	0.35662	0.552232	1.10533	0.628662	0.510978	0.318922	1.55875	0.740421	0.838999	1.24107	2.82559	NA	0.258975	0.896293	0.323062	1.10179	0.739456	1.87344	0.793656	0.981486	0.348914	0.768317	1.54897	0.617164	0.239785	1.13154	1.12634	0.992478	0.749499	NA	1.46112	1.01984	1.35749	1.17543	0.415997	1.20474	1.00974	0.31906	0.175119	0.464948	0.908305	2.90818	0.310073
338	IL9-1-2	1	1.10336	0.665162	NA	0.985462	0.704387	1.40318	0.698377	1.31826	1.2519	0.633229	0.650745	1.11301	1.26564	1.28697	0.891824	NA	1.36661	0.795512	0.925443	0.789917	1.62372	0.564264	NA	0.528252	0.797308	1.10678	0.92496	1.23986	1.28352	0.980745	1.17708	1.08006	0.697511	0.81882	0.928815	1.1115	NA	0.644559	0.67116	1.19859	0.67242	0.608791	1.36228	0.925179	1.51292	1.21125	0.685882
776	IL9-1-2	1	0.728786	0.807932	0.7037	0.418812	4.5031	0.257835	0.114844	0.418203	NA	0.408473	0.701244	0.434593	1.21358	1.55498	0.40051	0.481846	0.443355	0.782886	0.315739	0.64106	1.14995	0.443868	0.490824	NA	0.504508	0.605468	0.679918	0.326318	0.347939	0.896002	1.06219	0.724193	1.2456	NA	1.62847	0.60568	0.651243	0.508618	0.475106	0.544498	0.62219	1.23085	0.224722	0.727566	0.451103	0.282868	1.35343
53	IL9-1-3	1	0.798352	0.609267	0.682948	1.39848	0.874506	1.21287	1.59863	0.951529	1.6437	1.4083	0.620697	0.92975	0.62141	0.480541	0.686147	1.10824	1.37028	1.18891	1.06688	0.711435	0.890663	1.00698	NA	2.87583	0.814251	0.861105	1.28433	1.12636	1.3463	0.82468	0.539715	0.648853	0.854353	0.834835	0.577968	1.35172	1.45449	0.690464	1.21837	0.914815	0.9691	0.764815	1.34142	1.23132	1.54275	1.43799	0.825174
336	IL9-1-3	1	NA	NA	NA	0.0419758	0.0370554	0.035079	0.0264292	0.0435983	0.0357249	NA	0.0187445	NA	NA	0.0534287	0.0468325	0.258608	0.133627	NA	0.0461049	0.0265967	0.0126948	0.0358781	NA	0.0385615	0.0746777	0.150756	NA	0.045294	0.0410603	1.21737	0.751853	1.34093	2.0298	2.19981	1.72251	1.99251	0.770103	0.819864	1.44012	0.895049	0.908097	1.04026	0.667419	1.91509	1.54301	1.6902	1.60048
411	IL9-1-3	1	1.03493	0.835768	0.458695	1.45936	0.405838	1.4125	1.42388	1.13676	1.6406	0.977844	1.96238	1.63308	0.722206	0.403293	1.86354	0.743108	1.00877	0.82184	1.1574	1.33738	1.4471	1.05	1.19833	1.65334	1.22497	0.667898	0.853539	1.16495	2.13521	0.948128	0.721052	1.02257	0.784543	1.40123	1.03068	1.6781	0.857918	0.693937	1.99595	1.00883	0.795359	0.723207	1.23708	1.37462	1.96354	3.85911	0.814982
14	IL9-2	1	0.485462	1.39725	1.24303	1.4012	1.61331	1.46942	1.16485	0.758195	0.736281	2.07073	0.30947	3.55684	0.670986	0.34088	0.671149	2.26287	2.58308	1.2778	1.22828	1.54313	0.733622	0.80457	NA	0.599294	1.19771	1.88073	0.739668	1.37219	1.31653	1.23009	1.03172	0.78333	1.5098	1.06465	0.832969	0.505673	0.906932	0.465103	1.01813	1.21987	1.2348	1.03607	1.67418	1.69288	0.297116	0.368936	1.33611
449	IL9-2	1	1.10783	0.823148	0.594791	1.80622	0.0714239	1.57565	0.595896	0.712688	0.61034	1.54508	0.370789	0.818902	1.40291	0.766075	0.836119	0.846316	1.49048	1.51685	1.46828	0.959943	1.26395	1.23296	NA	0.662383	1.20403	1.4048	1.14172	1.40577	1.27906	0.842851	1.13013	0.950531	0.921335	1.96338	1.01795	1.77794	0.157409	0.655459	0.845116	1.49958	0.595261	1.20748	1.84515	1.49871	0.787847	0.522401	1.51486
746	IL9-2	1	1.35984	1.0791	1.18016	1.7299	1.13006	1.54312	2.5439	1.286	1.29015	1.20648	0.350823	0.736968	1.28939	0.766143	0.207987	1.17172	1.64633	1.12938	0.790456	2.11313	0.731597	1.25013	1.42508	0.547519	1.01778	1.32336	0.937684	1.50189	1.94369	0.550834	1.19767	1.06504	1.24452	1.27864	NA	0.982575	1.24322	1.17214	1.51261	1.22325	1.80998	1.07201	3.10986	1.5096	0.882642	0.446657	1.38616
829	IL9-2	1	1.52774	1.06431	0.703755	1.82243	2.37312	1.48801	0.326156	1.85266	1.98138	2.34404	0.293932	2.64498	1.25456	0.662278	0.922748	2.11772	2.15421	1.69552	2.0427	0.818774	0.865734	1.65477	NA	1.02942	2.36449	1.81522	0.995116	1.93086	3.22315	0.999659	0.77271	0.877132	0.928414	4.12396	0.764855	1.99943	0.965814	0.591609	1.82334	1.66157	1.8506	1.21359	1.872	1.81052	0.917653	0.623798	1.56337
36	IL9-2-5	1	1.36111	0.994147	1.28131	0.884365	0.96115	1.00251	1.96351	1.20937	0.689899	0.540593	4.99442	3.32851	0.948848	0.914884	1.16556	NA	0.668332	0.907564	1.13148	1.33781	0.564902	0.450086	1.24156	0.299441	0.398751	1.2879	0.334456	0.821306	0.548262	1.01469	1.34647	1.24027	0.99766	1.07949	1.20545	0.994086	NA	1.04219	1.25605	1.38149	0.50953	1.41677	0.315216	1.04042	4.95075	0.892469	1.00716
324	IL9-2-5	1	1.22004	0.896907	1.34398	1.35185	1.2732	1.34375	1.90861	1.15256	1.16123	0.58391	0.646579	0.871184	0.870157	0.776343	1.51771	0.578781	0.500673	0.872525	0.813381	0.905958	0.549876	1.35219	0.424678	0.2173	0.398968	0.491833	1.2618	0.794405	1.17721	1.01296	1.00329	1.32869	1.30149	1.05996	1.02768	1.55399	NA	1.0132	0.690677	0.951877	1.7828	0.894201	0.814247	1.26523	0.686562	0.74708	0.757239
475	IL9-2-5	1	0.506329	1.1391	1.18003	0.736308	0.380806	0.714839	1.39581	0.919054	0.386503	0.624156	0.671721	1.40849	0.763437	1.00762	1.05827	0.4735	0.324118	0.912968	0.317135	1.52614	0.222858	0.782303	0.619723	0.247594	0.46856	0.880067	0.671363	0.444265	0.302403	1.2169	1.28366	1.0998	1.15369	NA	0.851927	0.443572	NA	2.0751	NA	0.675998	1.02498	1.06836	0.53728	0.516426	0.768926	0.332344	0.869288
741	IL9-2-5	1	0.372751	0.444498	NA	0.114287	0.935789	0.0566343	0.548298	0.0761937	NA	0.17707	1.17505	0.395505	0.168815	0.627493	0.283809	NA	NA	NA	0.050699	NA	0.192478	0.0841744	NA	NA	0.160699	0.640717	0.274644	0.102018	NA	0.346807	0.412862	0.293659	0.115191	NA	0.937918	0.070176	NA	0.174871	NA	0.107135	NA	NA	NA	0.0318487	NA	NA	NA
855	IL9-2-5	1	1.25831	0.955012	NA	0.884837	0.382455	0.979084	0.58668	1.217	0.912275	0.866678	0.563292	1.88247	0.844337	1.34568	0.226964	NA	0.925151	1.07	0.685495	0.774322	0.844092	1.30826	0.591253	0.391303	0.655027	0.782391	1.42645	0.769233	0.478213	1.2255	0.598685	0.847805	1.27362	NA	1.14058	1.33882	NA	1.45811	0.376263	1.0456	1.20063	0.930353	0.367751	0.953977	0.920392	0.35505	0.910393
8	IL9-2-6	1	0.461075	1.11448	0.952661	1.35005	NA	1.23598	0.29221	1.20687	1.43164	1.65507	1.46523	0.755041	1.48132	1.15872	0.42543	NA	1.32481	0.889172	1.44151	0.99667	0.973227	0.991993	NA	0.236801	0.370219	0.734455	0.516507	1.31165	0.900137	1.15103	0.940851	1.19845	1.31432	1.17752	1.13441	1.56285	NA	1.16804	1.05035	0.978317	1.469	0.995837	0.541438	1.59223	0.291916	0.265605	1.8479
373	IL9-2-6	1	1.1645	NA	0.618618	1.64182	2.36801	1.4124	0.686116	0.832559	1.67113	2.12761	0.514715	0.376688	0.974488	0.539546	1.66599	1.87337	2.16255	1.06331	1.66245	0.671384	1.44538	1.45827	1.00456	1.38858	1.44492	0.875604	3.14409	1.50961	2.76821	0.956992	0.946678	0.816351	0.584769	1.00077	0.779726	1.10717	0.40532	0.466022	1.2686	1.12109	1.65519	1.0242	2.26706	1.5367	1.72383	0.284418	0.983623
469	IL9-2-6	1	1.16955	1.19256	NA	1.68322	2.91505	1.45537	0.346897	1.28453	2.04147	2.5145	0.309326	0.246437	1.10194	0.558532	1.83518	2.74808	2.5368	0.696261	2.40641	1.0175	0.694019	1.43725	1.45009	3.94012	2.42662	1.38655	1.44952	2.55072	2.44354	0.754948	0.826434	0.811817	0.9312	2.6569	0.546639	0.50597	0.893295	0.123446	2.23305	0.972085	0.825226	1.05001	2.08649	1.51255	0.315526	2.0053	1.22259
747	IL9-2-6	1	1.28627	1.23971	0.940327	1.79019	1.09041	1.99444	0.754362	1.79113	1.84322	2.94162	0.439409	0.338121	0.974768	0.762626	0.829243	1.99677	1.43773	1.40143	1.09027	0.595046	0.801205	0.896441	0.83191	1.09626	0.970631	1.62747	0.91127	1.83924	1.96458	0.78907	0.805483	0.825442	0.81026	NA	0.9546	1.8352	NA	0.776903	1.54806	2.1435	1.26038	0.608691	0.428811	1.44949	1.26735	0.322802	1.49034
849	IL9-2-6	1	3.1597	1.36093	NA	0.0877099	NA	0.126393	0.149993	0.101283	NA	0.127036	0.876627	0.289242	NA	1.40999	1.44508	NA	NA	NA	NA	NA	1.16191	0.406131	0.676186	NA	0.207545	0.386755	0.466342	NA	NA	0.0778004	0.0945089	NA	0.0188814	NA	0.326758	0.147736	NA	0.231552	NA	0.0765326	0.403392	NA	NA	0.0208254	1.63707	0.868515	NA
63	IL9-3	1	1.18048	1.16859	NA	1.20508	0.77232	1.15744	1.20575	0.826796	0.313923	1.13736	0.290135	1.39255	0.71254	0.674638	1.6225	NA	1.03161	1.19371	0.918646	0.813628	0.452016	0.878502	1.40353	0.458917	0.845305	0.870484	1.24593	0.620041	1.41396	0.929137	0.772602	0.815986	0.771467	1.04045	0.719022	0.887446	NA	0.741816	NA	0.833156	0.619934	0.930772	NA	0.880481	0.880275	1.34817	0.870856
309	IL9-3	1	1.1715	1.11417	0.853588	2.74531	2.02691	2.43811	0.498693	2.16292	2.80305	1.87649	0.631439	0.413565	0.801544	0.338249	1.65644	NA	1.55344	0.993013	1.36548	0.66062	0.617365	1.67398	2.57023	4.14697	3.28775	1.7526	1.04105	2.31847	3.35063	1.07928	0.591279	0.567245	0.973714	2.29288	0.461496	1.14936	1.30385	0.371498	1.52963	0.918094	1.40447	0.913501	1.82051	1.43596	1.13818	1.10639	1.13641
424	IL9-3	1	0.71018	0.920529	0.495816	1.39777	1.31697	1.31874	0.458082	1.12855	1.78868	1.16178	0.362159	0.354633	0.689206	0.678004	1.41226	NA	0.978606	0.804917	0.904483	0.514959	0.978127	1.20726	1.69597	2.23998	0.90449	0.677443	1.71459	0.869136	2.40406	0.865641	0.768448	0.49344	0.445113	1.44103	0.43441	1.17654	0.667334	0.420536	0.583961	0.761941	0.837846	1.06542	1.37846	1.27809	1.96257	1.03865	0.845679
10	IL9-3-1	1	0.875108	0.465184	1.42461	0.883062	0.264702	0.964476	0.966266	1.1717	0.938278	1.15021	0.647062	0.818922	2.71082	1.16543	0.404991	1.00669	0.882744	1.47353	0.596513	1.0011	0.413581	0.601207	NA	0.465441	0.508053	1.36662	0.590841	0.792672	0.484017	0.889877	1.04986	0.77477	0.470092	NA	1.21202	0.870166	1.00883	0.785072	1.24614	1.17853	0.676212	0.89929	0.502694	0.958189	0.89015	0.42319	1.39724
304	IL9-3-1	1	1.26564	NA	NA	0.0360924	NA	1.19382	0.648202	0.907899	0.123739	3.96225	0.887999	0.672103	0.339173	0.826295	0.813588	1.17237	2.06186	0.709934	4.35699	0.839739	0.800638	1.47884	NA	1.01556	0.870842	3.95467	1.92071	3.17327	0.305687	0.38782	0.940014	0.809709	1.88121	2.16129	0.839314	1.47929	0.294588	1.31046	3.68214	0.54223	2.03701	1.28311	0.330376	1.73576	0.577697	0.717367	1.81349
430	IL9-3-1	1	1.9539	1.03802	1.05027	0.977186	0.799688	1.05032	7.53169	1.00336	1.17859	1.12731	0.422364	0.810623	1.23539	1.71605	1.11931	1.04788	0.985128	0.897757	1.22617	1.31359	1.85177	1.90293	NA	2.72952	1.44189	0.855704	0.466462	0.932629	0.969867	0.991914	0.882597	1.09893	0.926966	0.480747	1.02026	1.84535	0.309704	1.55667	1.09566	1.0109	1.58762	0.772521	0.577697	0.724063	0.719381	0.352342	0.907358
719	IL9-3-1	1	1.40413	0.731293	1.08879	0.9953	0.876077	0.797777	0.916137	0.856788	0.555779	0.791924	0.86518	0.756294	1.43158	1.05382	0.400437	0.921931	0.768531	1.1955	0.684216	1.46448	0.949551	1.57555	NA	0.307417	0.491803	0.730345	0.636885	1.29915	0.746644	1.26164	1.19212	1.89098	1.38165	0.452492	1.09836	1.62354	0.742471	1.16874	0.904744	1.07186	0.834245	1.23595	0.634827	1.26748	0.912714	0.453766	1.44713
64	IL9-3-2	1	1.10085	0.401534	NA	0.728803	1.45123	1.16343	0.583956	1.37668	0.849425	0.63246	0.395994	0.787998	1.21284	1.22744	0.504598	NA	0.553856	0.950079	0.699414	0.863942	0.720222	1.15593	0.457046	0.367058	0.464903	0.721181	0.92244	0.784283	0.45876	0.986315	1.00079	1.22702	0.885929	0.625429	1.17265	1.32591	NA	1.09217	0.648227	1.30772	0.707969	0.560559	0.563185	0.730015	0.563364	0.550727	0.428795
361	IL9-3-2	1	0.795048	1.22425	1.0023	1.24399	0.911951	0.890826	1.37559	1.18561	1.05515	0.529254	1.20799	1.25464	1.18301	1.25065	0.770789	0.543977	0.378484	0.859546	0.525683	0.583055	1.78347	0.733572	NA	0.344077	0.337709	0.70522	0.851589	0.923692	0.618549	0.982389	0.931946	0.847723	0.801438	NA	1.21268	1.46234	NA	0.672205	0.62364	1.57809	1.85855	1.28182	0.793794	1.06143	0.592221	0.797775	0.575239
433	IL9-3-2	1	1.68197	1.11092	NA	0.24621	0.45059	0.267017	1.03992	0.515561	0.160232	0.296757	0.930159	0.584431	0.502694	1.89278	0.24977	0.228644	0.262911	0.737403	0.390869	0.623146	0.190601	0.478292	0.438899	0.534976	0.33733	1.10007	0.190123	0.479267	0.145831	1.10231	1.40838	1.19377	1.55688	NA	1.26667	0.822469	0.197132	2.46087	1.24314	0.536548	0.775511	0.515552	NA	0.698724	1.21087	0.369196	0.597091
18	M82	1	0.395545	1.47267	0.986366	0.819016	0.826249	0.877462	0.598817	1.01952	1.09811	0.877539	2.93745	1.68471	1.38446	0.642498	2.93552	0.839961	1.03659	1.03243	1.11553	1.08361	0.953124	1.14529	NA	0.668481	0.774986	1.01678	0.483161	1.06185	0.530519	1.31576	1.18257	1.44758	2.06554	0.396302	0.85169	0.638851	NA	0.837207	1.0185	0.729576	0.736547	1.23526	NA	1.33084	0.386909	1.4333	1.7473
18	M82	1	0.577675	1.38473	1.27785	1.15564	0.0267226	1.42684	0.8212	1.25768	1.47267	0.682919	2.30121	1.3389	1.94057	0.90075	2.85784	0.447551	1.20547	1.21608	1.51893	1.34928	0.77021	1.0787	NA	0.788834	0.6362	1.03853	0.416772	1.18708	0.978734	1.43993	1.09289	1.58745	1.54325	0.524691	0.911476	0.550541	0.930835	1.35032	1.71129	0.853469	0.644723	1.40741	0.516088	1.26868	0.406029	2.09844	1.48282
18	M82	1	1.92887	NA	NA	NA	1.06334	NA	NA	2.33241	NA	0.767004	NA	NA	NA	NA	2.39448	0.504687	NA	NA	0.626513	NA	0.188208	0.0282373	NA	NA	NA	0.483747	0.848733	0.65894	0.85168	1.80501	0.89904	1.1157	0.740846	NA	1.79564	0.168112	NA	0.849671	NA	1.90285	0.753558	0.532485	NA	0.366201	0.505505	2.7858	0.170054
67	M82	1	0.550209	NA	NA	0.128042	NA	0.154205	1.89099	0.230411	0.0947713	1.07525	2.64989	0.831785	1.08273	1.52216	0.382765	NA	1.26304	0.712458	3.34435	1.24293	0.231907	0.296196	NA	0.625104	0.552131	2.44059	1.01134	2.92027	0.213751	NA	1.60971	2.36796	3.45823	0.746767	1.3233	0.264034	0.835965	1.31642	1.92967	0.743926	0.914587	1.51108	NA	1.24979	0.422501	0.761544	1.36724
67	M82	1	0.29332	1.0744	1.05755	0.605661	1.15634	0.448784	1.78561	0.796199	0.22751	0.987022	2.00908	1.24694	0.777773	0.754456	0.590308	NA	1.07027	0.902565	0.499827	1.19058	0.188156	0.277635	NA	0.35286	0.76461	1.19195	0.66268	0.840508	0.197299	1.41715	1.13512	1.24972	3.2904	0.6196	1.51995	0.141784	NA	0.952874	0.524529	0.378424	1.59494	1.28901	NA	1.00284	0.331306	0.947312	0.517724
78	M82	1	1.54754	0.677429	1.29383	1.35539	1.32716	0.94504	1.61084	1.05125	1.231	0.591318	0.255642	0.202696	1.72325	0.868798	1.17118	0.722489	0.669316	1.24531	0.896181	0.827923	2.004	1.41667	0.373181	0.210645	0.827514	0.529623	1.37126	0.83415	1.0687	0.461939	0.823399	0.511055	0.48158	0.585878	0.793692	0.923477	NA	0.888811	0.576064	1.2651	1.6566	1.26388	1.30369	0.867991	0.659844	0.497339	1.01851
78	M82	1	2.16368	0.702587	1.0362	1.49012	NA	1.41507	1.81293	1.422	1.94874	1.68399	0.22407	0.237418	0.548556	1.25946	0.953682	NA	1.61364	1.14453	1.31866	0.649287	4.0701	1.73316	NA	0.804502	0.732214	0.715281	0.52012	1.41067	1.11887	0.747973	1.23007	0.418667	0.556883	0.956383	1.01506	1.64229	0.659294	1.09177	1.85588	0.487371	0.831276	1.31946	0.790106	1.40881	0.448624	0.156701	0.562978
78	M82	1	1.03175	0.843666	0.63106	1.34828	1.26756	1.48057	2.2331	1.36308	1.66741	0.943614	0.545412	0.224251	1.28874	0.867426	1.14686	1.21477	0.713566	0.888451	0.985025	0.649467	2.53624	1.67191	0.807945	0.810406	0.932442	0.786662	1.40204	1.25715	1.29409	0.829757	1.51341	0.723792	0.493057	1.02964	0.822883	1.11928	1.3489	0.751654	0.779378	0.75964	0.877841	0.955933	0.828737	1.26223	0.667814	0.385172	1.07513
320	M82	1	1.78656	1.68564	0.857498	1.28709	0.593145	1.29253	0.857508	1.30656	1.60364	0.695631	1.18371	1.72072	1.4307	1.5143	0.78196	0.529215	0.337608	1.08676	1.12944	0.695343	0.49075	1.08729	0.849848	1.00722	0.400976	0.661369	1.0915	0.570261	0.761836	1.03427	1.23113	1.10804	0.68822	NA	1.22207	1.19178	NA	1.74884	0.390651	1.1977	1.08317	0.280962	0.3521	0.648341	4.02524	0.457383	0.25127
320	M82	1	1.78696	1.81686	1.36632	1.34343	0.645302	1.14016	0.557369	1.15084	1.0969	0.899212	0.872483	1.90752	1.45519	1.03743	1.3756	NA	0.81838	0.934575	0.720609	0.700288	0.0607604	1.18094	0.905163	1.39223	0.6501	0.465623	0.325669	0.225075	0.976957	1.38894	0.103105	1.14675	0.308636	0.302048	0.631678	0.0912177	2.53091	0.126309	0.086215	0.0717085	0.993364	0.848848	1.08384	0.880764	4.31796	1.21332	0.67002
320	M82	1	1.63269	0.237251	1.26667	1.22289	0.361062	1.39876	2.28077	1.28083	1.54925	0.479168	0.427485	1.26817	0.861662	1.3053	0.701624	NA	0.476309	1.10084	0.896894	0.68112	0.783868	1.12994	1.14156	1.79834	0.649624	0.89557	0.713905	0.438447	1.05599	0.738829	1.15832	1.09768	0.484493	0.703654	1.08666	1.7475	1.04523	0.699436	NA	0.583573	0.561786	0.358614	0.300262	0.464849	3.94153	1.0373	0.223606
342	M82	1	0.477768	0.818207	0.800455	1.14712	0.699231	1.13005	0.421365	1.23807	1.01906	0.745424	1.2858	0.908927	1.46488	1.17736	1.27598	0.763367	0.504066	1.75655	0.612043	0.493467	2.22614	0.81962	NA	0.225823	0.413982	0.635943	1.90219	0.781719	1.04756	0.823217	0.626963	0.832926	0.428362	0.541716	1.09772	0.923553	NA	0.782688	0.266618	1.24836	0.805828	0.338476	0.598834	0.876652	0.693281	0.330056	0.314496
342	M82	1	0.520185	0.502254	NA	0.905942	NA	1.41529	0.168647	0.797985	0.535938	1.32087	1.23823	0.495738	1.26025	1.07102	0.562859	1.43305	0.675111	0.941946	1.36622	0.739861	1.52259	0.754517	NA	0.315492	0.47655	0.585285	1.29729	0.752923	1.18686	0.490639	0.667729	0.879131	0.693832	0.739771	1.36751	1.28145	0.228936	0.767624	0.614682	1.53832	0.465492	0.779045	0.570277	0.955551	0.534789	0.398367	0.498413
342	M82	1	0.879871	0.573703	0.730691	1.29017	0.677082	1.59106	1.09452	1.57926	1.48	0.657557	0.41888	0.858809	1.85726	1.24287	1.13641	1.40773	0.975504	1.21299	0.588324	0.306187	2.97703	0.834099	NA	0.285481	0.599901	0.574558	1.51185	0.582381	1.13553	0.568226	0.52211	0.787116	0.229338	0.524032	1.30546	1.31024	0.958978	0.499605	NA	1.41296	0.522769	0.468977	0.660877	0.632318	0.778414	0.467982	0.47117
367	M82	1	0.0538246	NA	NA	0.118771	0.498562	0.906648	4.17588	1.20739	0.614118	0.600834	1.06979	0.531885	1.06539	1.24572	0.268812	0.413538	0.703612	0.91338	NA	1.27522	1.67138	0.832407	0.55036	1.12706	0.356302	0.721659	1.08063	0.573579	0.374623	1.0623	1.17527	1.2777	1.04259	0.307512	1.09475	1.12388	NA	1.48011	0.832046	0.970568	1.117	0.880527	0.755175	0.88754	1.36606	0.499804	0.65098
367	M82	1	1.41256	0.943963	NA	1.16303	1.25728	0.310657	1.31511	0.533649	0.299797	0.586016	0.452102	0.540638	0.654092	1.03776	0.370259	1.04794	0.460775	0.705274	0.300512	0.524568	0.928444	0.764395	NA	0.965938	0.630175	1.51527	1.17436	0.596403	0.589736	0.842941	1.10511	1.21471	1.07651	0.583817	1.14474	1.81076	0.25246	1.97411	1.48436	1.01111	0.650892	1.2773	0.888503	0.994443	0.769474	0.603018	1.0402
367	M82	1	1.18097	1.39342	0.811716	0.491863	0.38552	0.947387	3.70968	1.09128	0.888454	0.856569	0.759034	0.483821	0.861594	0.947472	0.417141	0.680057	0.975004	0.806216	0.349221	0.519793	0.382733	0.0746876	0.613098	NA	0.396299	1.15271	0.932001	0.451975	0.603879	0.720761	1.44679	0.872388	0.704826	0.842355	1.28386	1.69478	1.00621	1.26131	0.704054	1.00292	0.79691	0.440574	0.482557	0.85162	1.08291	0.391149	0.479695
453	M82	1	0.77664	0.952531	0.745023	0.752742	1.27014	1.14533	0.60058	1.12552	1.07244	1.75871	2.06261	1.4276	1.44769	1.01612	0.211368	0.753776	0.648147	1.04126	0.782099	1.02626	0.523143	0.732029	NA	0.153785	0.42756	1.31297	0.362384	1.11428	0.82072	1.28148	1.1504	1.10074	2.39641	NA	0.921835	0.601605	NA	1.12308	1.37524	0.948053	0.692605	1.69391	1.88901	1.73313	0.3253	0.199868	2.82014
453	M82	1	0.75606	0.90563	1.26149	1.26425	1.54437	1.43112	0.549947	1.23872	1.18905	0.624135	0.374796	0.578928	0.638841	1.63159	0.380845	1.46743	1.40424	1.47456	0.701696	0.642365	0.829518	0.761112	0.97055	0.371882	0.529614	0.270402	0.210613	0.167047	0.112276	0.638722	1.24727	1.2891	1.59726	0.658251	1.09273	0.628018	NA	1.56946	1.29002	1.16788	0.467334	1.3259	2.8238	1.26002	0.518993	0.274597	1.40355
453	M82	1	0.572195	0.45829	0.545951	1.0264	1.55587	0.121992	0.516536	0.918085	1.02272	1.01304	0.676082	1.06313	1.16651	0.899646	0.246346	1.1882	0.913083	1.07228	0.996209	0.865806	0.62477	0.673748	0.937621	0.23538	0.449181	1.38821	1.57458	1.04415	1.1552	1.25647	1.24263	1.17482	1.61603	0.596016	1.13565	0.491658	NA	1.00619	1.67197	1.00876	0.461782	0.88279	2.25029	2.18975	0.431884	0.720054	1.15411
467	M82	1	0.194625	0.880733	NA	0.580994	0.866697	0.684695	1.06562	0.734449	0.555301	0.591765	2.53062	0.950346	1.22386	1.0761	0.87038	0.489651	0.511885	0.902374	0.513565	0.712735	0.373983	0.75249	NA	0.462531	0.481026	0.993569	0.350219	0.867277	0.497464	1.73523	0.800452	0.937085	1.54505	NA	1.37418	0.355289	NA	0.795674	0.468845	0.877744	0.508064	1.76353	0.320306	0.817702	0.403744	0.387703	1.84111
467	M82	1	0.402557	1.12594	1.26137	0.809692	1.26777	1.11598	1.5725	1.17916	1.15531	0.495533	4.37652	0.866184	0.594184	1.45806	0.470188	0.367422	0.225227	0.866938	0.379156	2.37788	0.878543	1.01891	NA	0.821577	0.511864	0.960328	1.24961	1.18163	0.624342	2.24634	0.286147	0.470575	1.22794	0.302096	0.983577	0.726638	NA	1.50209	0.943046	1.47763	0.279846	1.6808	0.627549	0.907587	0.540706	0.359111	1.64101
467	M82	1	0.178501	0.395748	0.480065	1.03781	1.13324	0.897821	2.15642	0.9836	1.07112	0.913132	2.26477	0.999798	1.01036	1.00801	1.54883	NA	1.314	1.15035	1.18422	1.34438	0.685413	0.522456	NA	0.365325	0.684431	1.13296	1.57568	1.93252	0.438378	1.32637	0.804376	1.39315	1.77307	0.78392	0.591791	0.599484	0.164455	0.571878	0.72424	0.857018	0.692065	1.37991	0.731384	0.803473	0.541286	0.652552	1.40321
707	M82	1	0.708449	0.983515	0.564392	0.262041	0.399711	0.372109	0.196534	0.560751	0.123398	0.312863	0.531922	0.801569	0.337815	1.10425	0.456925	0.67736	0.297808	1.04492	0.367378	1.04219	0.788954	0.956385	0.633491	NA	0.313826	0.419452	0.185502	0.38059	0.405344	0.938699	0.864144	0.994194	0.959629	NA	1.44933	0.0988593	NA	1.78379	NA	0.504169	0.913208	0.87301	NA	0.594332	0.429779	0.447073	0.519779
707	M82	1	1.1937	1.52623	0.985125	0.583252	0.769649	0.767925	0.18815	0.692915	0.348392	0.509935	0.712384	1.10615	0.584065	1.07431	0.681204	0.544865	0.430488	1.11784	0.390641	1.49601	0.889681	1.22643	0.466854	NA	0.390241	0.641495	0.488538	0.515571	0.424663	0.895798	1.36331	1.53708	0.848477	0.401856	1.10957	0.244781	1.22235	1.84048	0.441108	0.947191	0.896899	1.20419	NA	0.614774	0.765237	0.842277	0.658279
707	M82	1	0.585905	1.34925	1.63328	0.548433	0.79006	0.547428	0.365531	0.608775	0.272005	0.612412	0.968942	1.51509	0.542309	1.19286	0.80281	0.472709	0.414018	0.571676	0.322101	0.808054	0.826755	0.675086	NA	0.169813	0.306435	0.547416	0.318519	0.33502	0.165454	0.909758	1.10489	0.861668	0.829993	NA	1.50682	0.11931	0.892916	1.34281	NA	0.726884	0.750731	0.6591	NA	0.400941	0.471566	0.405582	0.577554
739	M82	1	0.545483	0.915888	NA	0.981093	0.797368	0.82603	0.869458	0.871812	0.42513	0.831195	0.927699	1.1128	0.897573	1.32218	0.457625	NA	0.859887	1.15049	0.452038	0.623482	1.00345	0.609402	0.349745	NA	0.432982	0.535275	0.478296	0.563901	0.364689	0.927578	1.06337	0.663536	0.382017	NA	1.04314	0.234936	NA	0.396878	NA	0.491511	0.644092	0.905752	NA	0.368833	0.325513	0.362648	0.484288
739	M82	1	0.573871	0.89868	0.684364	1.01418	0.666708	0.0771477	0.590465	0.868072	0.562405	1.08737	0.948295	0.783158	1.10963	1.28305	0.497826	0.626947	0.771043	0.997296	0.64172	0.762298	1.00724	0.686166	NA	NA	0.448061	0.650465	0.946322	0.762988	0.468742	1.272	1.2725	1.01018	0.63657	0.504993	1.30841	0.640162	0.810781	0.455473	0.405166	1.17591	0.601617	0.952482	0.300624	0.525641	0.511928	0.344224	0.912189
739	M82	1	0.261928	0.813524	1.22345	0.692373	0.312911	0.546187	1.27962	0.751491	0.478183	0.417898	1.68208	0.836502	0.43793	1.2747	0.281329	0.360458	0.365303	1.14283	0.412701	0.499212	1.1753	0.501009	0.420544	0.12022	0.361526	0.540448	0.693429	0.626889	0.480921	1.36874	1.1946	0.676442	1.11516	NA	1.24935	0.702741	0.437908	0.540631	0.53355	0.474518	0.506415	0.457824	NA	0.562016	0.457199	0.314101	0.645543
751	M82	1	1.16259	1.31876	NA	1.71083	2.17674	1.73042	0.225768	1.49351	2.33285	2.79667	0.392957	0.48519	0.671501	0.354867	1.96433	1.91607	2.47184	1.06657	2.74536	0.791494	0.809947	1.88084	3.74785	8.76326	1.73921	1.00761	1.21812	2.49453	4.12187	0.978988	0.880035	0.690326	0.881641	1.50075	0.604577	0.76705	1.39271	0.0947432	1.45368	1.16234	1.20165	0.758306	1.64057	1.66968	1.32892	3.83767	0.678847
751	M82	1	1.03207	1.4914	NA	1.93451	1.99735	2.19676	0.256022	1.7113	1.73192	2.27951	0.3461	0.436394	0.881097	0.687411	2.82479	1.12308	2.67809	1.85615	3.00683	2.18497	0.807561	2.05489	2.4355	7.36392	1.86139	0.725909	1.8381	1.68791	3.34608	1.04245	0.00315978	0.812242	0.744159	3.9176	0.851502	1.08544	1.28117	0.0958506	0.757259	1.39122	0.561398	0.726923	1.11609	1.36137	3.02315	5.10515	0.650313
751	M82	1	0.964143	1.1333	0.893164	1.65325	0.115696	1.67782	0.562925	1.35014	1.94285	1.22503	0.461341	0.505595	0.50653	0.877843	1.90432	1.50524	1.15985	1.10459	2.08649	2.19288	1.39232	1.55241	2.51873	4.83562	1.25797	1.10961	1.27433	1.19247	2.04306	0.751011	1.06917	0.538196	0.827156	1.37451	0.788984	1.11792	1.60512	0.159284	0.670607	1.391	0.879468	0.465748	0.862599	1.35101	1.03383	2.47957	0.745619
836	M82	1	1.31879	0.690506	0.818613	2.16624	0.942395	2.06424	0.180821	1.71218	2.44815	1.55127	0.738461	1.16895	0.962801	0.718668	1.74709	1.7917	1.88381	1.0888	1.15025	1.06364	1.12936	1.2842	NA	1.09179	0.584584	1.00841	1.71937	2.41773	2.72379	0.939109	0.611274	1.2593	0.443013	0.935373	0.783773	1.83066	NA	0.724032	1.17317	1.58036	0.883929	0.695578	1.12446	1.70761	1.80646	0.640734	1.04547
836	M82	1	1.43513	0.957505	0.91512	2.15814	1.19902	2.11905	0.115779	1.88878	1.93375	1.92577	0.452988	0.896243	1.21452	0.629491	2.0559	1.68628	2.50895	1.44322	2.09697	0.751567	0.791044	1.42228	0.743457	2.06112	0.586743	1.50539	1.33499	1.458	3.15708	0.807433	0.532295	0.879792	0.749845	1.76446	1.02684	2.05206	1.09591	0.60999	0.838117	1.32183	0.786501	0.509911	1.07048	1.4181	1.91019	0.852251	1.05
836	M82	1	0.817377	0.770879	0.871457	1.78831	0.981971	1.81972	0.132409	1.18473	1.72306	1.79878	0.551316	0.774023	1.86748	0.906352	1.29329	1.9933	1.54941	1.48596	1.43354	0.678886	0.850984	1.1157	NA	0.755086	0.330254	1.89608	1.23145	1.51599	2.42376	0.621167	0.457447	0.474354	0.354013	1.25605	0.883325	2.12515	1.09036	0.551318	0.680654	1.38747	0.635074	0.378005	1.88516	1.38665	1.89414	0.421418	0.746695
865	M82	1	1.76145	0.922697	1.15609	0.931029	0.902202	0.826891	1.97196	1.0273	0.497098	0.846415	0.463766	0.358307	0.562472	1.06282	0.279373	NA	0.893872	1.0377	0.453615	1.44214	0.862889	1.44969	0.423363	0.553157	0.714288	0.812971	1.49284	0.381819	0.342601	0.27306	1.10184	0.908108	0.158703	NA	0.849213	0.501911	NA	1.12357	0.452541	0.699826	1.45409	0.934983	NA	0.752431	1.26312	0.554829	0.520809
865	M82	1	2.10724	0.981098	1.09913	0.607203	1.23215	0.539247	1.69723	0.914619	0.273661	0.625855	1.0526	0.293975	0.427276	1.26816	0.349025	0.762209	0.579636	0.869384	0.557823	0.975642	1.08393	1.35396	0.578107	0.615635	0.617037	0.769445	1.25085	0.438346	0.303257	0.236712	1.24982	0.823355	0.145078	0.507341	1.07531	0.54249	0.792614	1.26413	NA	0.889169	1.1808	0.815944	NA	0.452268	1.16916	0.577058	0.341679
865	M82	1	1.73551	1.04993	1.17551	1.00801	1.08885	0.974402	2.03572	0.86791	0.581739	0.771455	0.534286	0.576716	0.630428	1.13208	0.420261	0.726574	0.595286	0.388267	0.319201	0.503882	0.623541	0.725584	0.390123	0.368214	0.352202	0.681068	1.31248	0.485457	0.436504	0.292464	1.15302	0.744877	0.222173	0.503951	1.01407	0.607663	0.562146	1.45909	0.663211	0.583278	1.44424	1.56686	NA	0.70752	1.17605	0.52208	0.600901
869	M82	1	0.49167	1.28213	1.0267	1.06065	0.749847	1.01248	4.37491	0.958942	0.454273	1.10654	3.19441	1.38172	1.39542	0.90177	0.691104	1.12645	0.900565	1.00637	0.551031	2.07986	1.10505	0.738714	NA	0.353245	0.780833	0.932457	2.00397	1.02128	0.425661	1.63113	1.2421	1.27677	2.2852	NA	1.00007	0.553909	NA	0.899304	0.626248	1.07312	0.816024	1.04574	0.562034	0.603136	0.338558	0.456004	0.437016
869	M82	1	0.374747	1.75293	1.4526	0.740243	1.06063	0.720892	2.96282	1.06177	0.47508	0.832142	3.18754	1.62163	1.8665	0.995952	1.14228	0.868822	0.612643	0.855148	0.523033	1.54196	0.876018	0.728574	NA	0.760144	0.608315	0.833547	1.69199	0.689621	0.592468	1.6057	1.08443	1.0774	1.57171	0.518331	1.18923	0.789438	0.904644	1.20172	0.454766	0.926141	1.05531	1.40488	0.464206	1.10738	0.485093	0.689273	0.973306
869	M82	1	0.546495	1.32998	0.873622	0.954314	1.01117	0.90644	2.41358	0.896162	0.581096	0.693698	2.65602	1.72063	0.920511	1.21634	0.672468	0.84462	0.820799	1.12194	0.522016	1.33937	0.869338	0.472777	0.0635406	0.225398	0.446039	0.686133	1.69954	0.827783	0.676649	1.25065	1.14194	0.911306	1.9097	0.394594	1.27859	0.488209	0.927171	1.15208	0.515592	0.442119	0.46156	0.669939	NA	0.886102	NA	0.41428	0.969721
112	IL10-1	6	2.06832	0.92489	NA	1.00783	1.63068	1.72904	0.275436	1.61967	1.75309	0.705936	1.02775	0.680215	1.141	0.975433	0.422463	2.09873	0.81659	0.722102	0.872556	1.03834	0.687074	1.07753	0.957655	4.68722	0.535472	0.563125	0.69722	0.830435	1.7131	1.107	1.03384	0.62851	0.916623	1.7093	0.71997	1.11805	1.35416	0.164886	0.54929	1.5611	0.340897	1.01298	NA	1.27886	0.256206	2.28171	1.09101
250	IL10-1	6	1.51849	1.12216	1.09028	1.85818	1.63521	1.74643	0.486876	1.57931	1.66051	0.420881	1.41474	5.3556	1.48487	0.997304	1.08591	NA	0.5544	1.35717	0.454695	1.38567	0.95191	1.09258	1.34391	0.934332	0.929643	0.551831	0.642716	0.841148	1.57804	1.02223	1.04367	1.25284	0.573627	0.961548	1.02735	1.28093	NA	0.818982	0.588732	1.15151	0.857195	0.982847	1.78157	0.851301	1.6754	0.476352	1.13489
520	IL10-1	6	NA	1.49747	0.575189	1.34824	1.51624	1.66295	0.126051	1.40602	1.64123	1.30469	0.34131	0.676465	0.949325	0.781364	0.549475	2.6913	2.15395	0.962114	1.26882	0.74445	0.876661	1.974	1.36009	5.34572	1.34449	0.811565	1.00453	1.11142	1.71367	0.730165	0.904604	0.464671	0.678831	0.012083	0.956386	1.41496	1.36889	0.0990289	0.973051	1.61734	0.519343	1.53506	NA	1.94844	0.363678	3.63503	1.01568
675	IL10-1	6	2.14903	0.675199	NA	1.20425	1.98073	1.05511	0.167695	1.22247	1.5626	2.30525	0.90311	0.728272	0.70888	0.528828	1.9107	0.931964	1.47774	1.15072	1.14092	0.907916	1.05611	1.40289	1.04583	1.09976	1.67239	1.4861	2.77816	1.48349	1.72707	0.595545	0.424596	0.565511	0.726385	1.57945	0.0473269	1.30707	0.44974	0.175866	1.3185	1.18205	2.7432	0.929804	1.39795	1.17184	2.79634	0.610891	1.12472
903	IL10-1	6	0.652073	0.805473	0.634551	0.84506	0.569204	0.663361	0.727744	1.04395	0.254693	0.655538	0.503838	0.594339	0.831736	1.15246	1.27146	0.79478	0.649307	0.79674	0.558854	0.608502	1.1687	0.671989	1.22038	0.481469	0.769195	0.56795	0.676543	0.826141	0.679482	0.554204	0.763276	0.194487	0.405798	0.862037	1.11699	1.22447	0.776397	0.314587	0.422706	0.86573	2.25319	0.742678	0.887117	1.10318	0.637595	0.583184	0.881403
177	IL10-1-1	6	2.83133	0.76818	1.32082	0.63994	0.498352	0.45744	0.534686	0.858566	0.325743	0.146644	1.15799	1.20655	0.758295	1.83425	0.119996	NA	0.149076	0.747032	0.152481	0.545324	0.548784	0.59773	0.381689	0.26592	0.120894	0.687243	0.492075	0.342888	0.396419	1.26724	0.323889	1.06473	0.786516	0.183202	1.21677	0.815957	NA	1.8497	0.368952	0.741366	0.690225	1.00279	0.611676	1.04173	0.406276	0.193763	0.864287
216	IL10-1-1	6	NA	NA	NA	NA	NA	0.0362296	NA	0.024394	0.0730455	3.49616	0.0882126	1.54823	0.811354	1.78001	1.42522	1.10902	3.58604	0.674477	1.8649	0.761977	1.9087	1.8572	NA	NA	0.461637	3.84942	1.19318	2.12022	0.141456	0.59191	1.45812	0.978405	2.32198	0.583842	1.77626	1.58126	NA	1.24805	2.01579	0.17479	0.896915	2.12213	0.14998	1.43409	0.228948	0.325316	1.77911
569	IL10-1-1	6	1.02494	0.985382	0.48506	1.24859	1.50848	1.50846	0.270309	0.901092	1.4858	2.60057	2.29497	0.739754	1.14715	0.641828	1.79801	1.48993	2.23235	1.20273	3.04222	0.647136	0.799368	1.04144	2.10996	1.68948	3.34166	2.09343	1.88066	1.46754	2.15934	0.835945	0.618245	0.869246	0.96198	2.2433	0.634896	1.16316	1.09118	0.187778	0.958238	0.823954	1.18186	0.812428	4.03379	1.36157	2.35049	1.32154	1.37037
631	IL10-1-1	6	1.69299	0.637029	1.14723	0.791695	0.163538	0.874218	0.805533	1.08822	0.988871	0.56998	1.02379	0.383272	1.34047	1.20215	0.986966	NA	1.2885	1.31688	1.27414	1.04555	1.36658	1.18234	0.480248	0.859114	0.479496	0.889493	0.53164	1.01544	0.705023	1.07283	1.23685	1.21605	0.800451	0.810177	1.69943	1.49349	0.458606	1.55577	1.67451	1.33212	1.56356	0.987543	1.04956	1.09645	1.78964	0.42108	0.766691
925	IL10-1-1	6	2.21534	0.723527	NA	1.43941	1.18994	1.73232	0.235696	1.21535	1.38872	1.46014	0.594887	1.00531	1.0798	0.674812	2.03333	1.81816	1.70862	0.700976	1.2136	0.682085	0.699344	1.45088	0.609474	1.5884	2.24438	0.606712	1.32792	1.09591	1.88374	0.622537	0.791336	0.861946	0.493931	1.38534	0.765449	1.30045	0.730824	0.685577	0.895314	1.08291	1.93769	0.725089	1.13511	1.1574	2.25868	1.17868	1.0439
143	IL10-2	6	1.28348	0.931879	0.998756	2.17884	1.20909	1.19904	0.442785	1.58511	1.45666	1.11453	0.790429	0.611884	1.01187	0.714541	0.786496	NA	1.44815	1.03037	1.61022	1.11834	1.26237	0.800079	1.13674	0.820512	0.627601	1.58836	1.29787	0.98031	1.05888	1.10414	0.897288	1.33815	1.04662	0.922772	0.785599	1.23385	NA	1.45836	0.634205	0.954379	0.63386	1.07182	1.32852	1.11616	1.08343	0.289647	0.949859
215	IL10-2	6	0.533875	0.498305	NA	0.676784	1.03806	1.17494	0.248511	0.890758	2.13315	1.37878	0.855228	1.23184	0.608457	0.453316	0.532905	NA	1.17954	0.783129	1.51036	0.95099	0.975849	1.0275	1.04996	0.853744	5.13666	1.00724	0.672585	1.54416	2.14839	1.22052	1.22572	0.967116	1.30505	1.91572	0.950481	0.895722	NA	0.140179	1.19028	1.18485	0.204858	0.710447	NA	1.27953	1.22208	2.68154	1.07567
515	IL10-2	6	1.22308	1.45565	1.11842	0.423039	1.49511	1.6023	NA	0.0929151	0.203056	1.69065	0.475189	0.901166	0.808041	0.350063	2.13591	1.38327	2.60462	1.17741	2.40993	1.93744	0.588739	1.43933	3.61548	2.84799	1.36753	1.28998	0.862384	1.51551	2.00537	1.0123	0.116394	0.36985	0.119594	0.307417	0.224673	0.611316	0.959098	0.118216	0.865778	0.893694	0.446358	1.0889	NA	1.9869	1.17456	3.49649	0.852949
972	IL10-2	6	0.737365	0.97785	0.747222	0.780154	0.713042	0.581516	0.745394	0.833826	0.51079	0.658192	1.14946	0.979596	0.471736	1.03016	0.462114	NA	0.477865	0.914578	0.389857	0.885017	1.04457	0.851891	0.87005	0.683859	0.624081	0.73377	0.777675	0.625975	0.334562	0.94727	1.09352	1.13928	0.888367	0.461771	1.11172	0.439367	1.29031	1.17751	0.689755	0.989054	0.627165	1.3998	0.376511	0.638403	1.55364	NA	0.818686
173	IL10-2-2	6	0.825936	0.864301	1.79	0.516601	0.78486	0.435591	1.19746	0.752808	0.23956	0.182719	1.75088	1.09302	0.510001	1.12088	0.389958	0.264866	0.338386	0.922847	0.172653	0.798502	0.524615	1.13997	0.360107	0.434531	0.31788	1.15055	0.500973	0.466462	0.386488	0.859873	1.38867	1.8352	0.857724	0.379302	1.26255	0.791232	NA	2.51933	1.02787	0.788814	3.15677	1.75648	NA	0.72585	0.646645	0.297315	0.964801
274	IL10-2-2	6	0.820318	0.460627	0.612399	0.971315	NA	1.40063	NA	1.83941	2.49849	1.61211	0.454346	0.338862	1.58459	0.638339	1.99491	0.457792	1.21734	1.04712	0.919484	0.502289	1.20788	1.11908	NA	0.927164	0.800053	1.26575	2.52393	1.06996	1.91691	0.979533	1.0044	0.808675	0.491332	0.889884	0.899191	1.21005	NA	0.478259	0.487051	1.04046	0.916377	0.828395	1.21593	1.19037	1.79167	0.119575	1.11114
531	IL10-2-2	6	0.373946	0.993679	1.32794	0.340092	0.36157	0.288637	0.591935	0.678525	0.180086	0.320096	0.820624	0.716151	0.784666	1.40115	0.168729	0.279886	0.502426	1.36858	0.952083	0.973512	1.5349	0.816901	0.420492	0.379616	0.254644	1.43129	0.711289	0.503784	0.161953	1.27697	1.97271	1.27806	1.03472	NA	1.49787	0.317159	0.601704	2.12942	0.776102	1.03881	0.75597	1.41188	0.126761	0.898388	0.764926	0.633944	0.944005
611	IL10-2-2	6	0.281962	0.627916	0.827924	0.500854	0.30921	0.505756	0.511639	0.664609	0.380081	0.413005	1.51555	1.68719	0.859536	1.8688	0.24791	0.177578	0.22388	1.01666	0.691481	0.610636	1.13885	0.369804	NA	0.120877	0.194765	0.726722	0.297562	0.620258	0.11318	1.66215	1.17168	1.37801	1.12316	NA	2.31266	0.486196	0.53611	1.1228	0.503377	1.19073	0.719575	1.46832	NA	0.770155	0.437956	NA	0.835362
958	IL10-2-2	6	0.460093	1.95099	NA	0.382196	0.826195	0.432395	0.214351	0.490243	0.114614	0.503143	0.653931	0.746415	0.518491	1.09626	0.625088	0.47486	0.649012	0.59182	0.434476	1.06083	1.0577	1.21036	0.667328	NA	0.723392	1.50616	1.10306	0.381326	0.390687	0.989577	1.31586	1.43295	1.10007	NA	1.4137	0.0742164	0.878106	1.74389	0.517373	0.66064	0.668255	1.27706	NA	0.623879	0.294834	NA	0.811971
103	IL10-3	6	1.98745	1.18236	0.906088	1.80728	1.95029	1.67681	0.648029	1.61052	1.45968	1.26459	0.805779	0.81368	0.726829	0.835877	1.72316	0.95446	1.30987	1.02298	0.512793	0.738391	0.805987	1.04408	0.875862	0.434311	1.08351	0.942578	0.518041	0.605455	1.43922	0.864145	0.63275	0.314712	0.51993	0.854692	0.804769	0.96909	0.325375	0.494536	0.532938	0.929927	1.11774	0.892524	1.23503	0.934413	1.5871	0.195565	1.06473
239	IL10-3	6	0.472532	0.441224	0.909263	1.35292	0.215821	1.22685	1.06212	1.56361	1.10574	0.359606	1.82522	2.195	1.80401	0.91919	1.07344	0.250962	0.300066	1.43768	0.339142	1.26713	0.594781	0.38034	NA	0.424041	0.374439	0.636862	1.07523	0.820405	1.59	1.52901	1.10049	1.3748	0.839041	0.468459	0.777471	1.08552	NA	0.774853	0.31081	1.20966	0.599865	1.00184	0.939811	0.752447	2.48203	0.408531	0.812352
504	IL10-3	6	1.46323	1.07361	0.682849	1.66242	1.34936	1.28884	0.475349	1.26652	1.38941	1.52865	0.411136	1.36201	0.980686	0.864172	1.38476	1.63921	1.18788	0.798856	1.7725	0.830858	1.14893	1.5905	2.3266	1.76892	1.38186	0.781765	1.13024	1.0655	1.521	0.731154	0.948172	0.781993	0.496619	1.95753	0.751052	1.27951	0.889218	0.488609	0.833262	0.890002	1.40458	0.758735	1.75626	1.41952	3.2102	1.026	1.02175
914	IL10-3	6	0.657946	0.70826	0.652294	1.48567	1.43737	1.914	0.127845	1.24497	1.46814	3.23659	0.432929	3.24385	0.837119	0.901004	0.245197	1.10938	0.922064	1.06171	2.09321	0.421607	0.913005	1.50212	1.07823	0.507867	1.71235	0.99286	2.3419	1.53914	1.38878	0.812771	0.823336	1.2246	0.808291	1.14323	0.72568	1.49919	0.772284	1.19556	0.933809	1.00162	1.15719	0.907091	1.56982	1.29898	0.408481	0.450059	1.78058
130	IL1-1	6	1.64357	0.89809	1.01178	1.73279	1.22914	1.54427	0.364433	1.30614	1.7441	1.35888	0.487536	0.440597	1.67309	0.7371	1.21606	NA	0.995319	0.694422	1.01901	0.744586	1.08533	1.08722	0.5306	0.344928	0.390007	0.533901	2.11433	0.978757	1.33772	0.903561	0.581186	0.799767	0.70414	1.24699	1.05922	1.4909	NA	0.733701	0.725708	1.5329	0.895665	1.00127	1.78877	1.38378	0.511639	0.345209	1.44269
270	IL1-1	6	0.395106	2.16394	0.801108	1.61089	0.814786	1.31927	0.395301	1.19946	0.960355	0.696992	0.826617	1.4448	1.65605	1.31223	0.462709	0.702773	0.597907	1.75313	0.72498	1.1392	0.41578	2.18416	0.667868	0.431667	0.520056	1.0428	0.771158	1.24353	0.895419	1.59843	1.25795	0.785114	1.25096	0.385834	1.23309	0.730039	NA	1.66403	1.03706	1.23376	1.39095	1.78307	0.682953	0.974304	0.498948	0.31443	1.48073
630	IL1-1	6	1.55284	2.15569	NA	0.834104	0.890135	0.768881	0.574878	0.953361	0.566078	0.586902	0.623616	0.889605	0.402487	1.14322	1.24471	0.580245	0.628071	1.09592	0.808991	1.2201	1.62363	0.742554	NA	0.41131	0.351408	0.906942	0.189861	0.878311	0.4308	1.29338	1.28057	1.5603	1.38405	0.435611	1.36209	0.895103	NA	1.42433	0.598407	0.969823	0.984132	1.31348	0.489603	1.10869	0.46276	0.589169	1.34784
247	IL11-1	6	1.51171	1.06886	1.62015	0.719008	0.564927	0.903161	0.610421	0.81598	0.410322	0.452045	1.23061	0.740893	0.95643	1.3633	0.48238	0.540786	0.482807	0.942108	0.427027	0.66072	0.350687	0.663619	0.558809	0.568133	0.270834	0.650279	0.398913	0.622829	0.321531	1.08256	0.769993	0.962967	0.997458	0.295764	1.24031	1.63923	NA	1.44676	0.845415	1.01351	0.484054	1.08258	0.500421	0.624179	0.79776	0.716447	0.896468
562	IL11-1	6	0.315053	1.12645	NA	0.973201	0.695708	1.04132	3.51929	1.14811	0.846316	0.486054	0.710022	1.96684	0.987277	1.0073	2.70404	0.646011	0.48953	0.769855	0.713061	1.07084	1.59381	0.269765	0.683614	0.469329	0.781269	0.687367	1.35872	0.40879	0.477109	0.838422	0.825327	0.926461	0.764839	NA	0.930895	0.691773	1.98012	0.720689	0.489768	1.1057	0.509178	0.856035	0.899979	0.94911	2.30962	0.520457	0.400406
629	IL11-1	6	1.88384	0.817338	NA	1.08169	0.685542	0.833581	1.5902	1.08586	0.891359	0.719777	1.15847	0.646123	1.22136	0.907886	0.582796	NA	0.889303	0.74217	0.965813	0.851693	1.38532	0.663123	NA	0.838519	0.234403	0.605008	0.232786	0.922786	0.767936	0.61672	0.54335	0.831007	0.65184	0.691172	0.916926	2.24327	NA	1.16695	1.14875	1.20141	0.835402	1.10233	0.951313	1.31342	2.83673	0.915568	1.71721
954	IL11-1	6	0.988022	1.13177	1.0332	0.540424	0.550365	0.58415	1.77611	0.82054	0.296295	1.305	2.58476	0.87591	0.915162	1.37946	1.26806	0.218662	0.727254	1.29329	0.699552	1.41643	0.979679	0.260232	1.18645	NA	0.976984	1.23136	1.02316	0.616837	0.348037	0.673616	1.22466	0.903788	1.73746	NA	1.03082	0.355256	NA	2.47593	0.515889	0.569155	0.671198	1.265	NA	0.738376	0.562706	0.497699	0.622827
134	IL11-2	6	1.68767	0.64959	0.997815	1.27755	1.26	1.25106	0.472248	1.13489	1.08778	0.704561	0.397972	0.74371	1.32043	1.1992	1.12786	NA	0.685386	1.09485	0.49849	0.599018	0.902004	0.954731	0.583352	0.191057	0.277433	0.577575	0.924587	0.720056	0.901892	0.689486	0.72961	1.16871	0.337385	0.768754	1.0986	1.5061	NA	1.09094	0.397565	1.43766	0.424514	0.479667	0.494316	0.827596	2.16608	0.331078	0.438906
207	IL11-2	6	1.64741	0.752095	0.764169	1.26663	1.87593	1.32679	0.522092	1.15467	1.24674	1.72643	1.01071	0.520744	1.60801	0.772381	2.88067	1.30899	1.17358	0.796034	1.76066	0.718743	0.765197	1.34269	0.630744	0.757916	1.48176	0.986812	0.645837	1.16184	2.11926	0.856567	0.648193	0.569051	0.478664	1.02233	1.00285	0.888974	NA	0.473742	1.49644	1.01651	1.91313	1.01133	1.01952	1.59062	2.2103	0.529403	1.83951
551	IL11-2	6	0.136839	0.206599	0.873776	0.733308	0.391966	0.540745	6.2554	0.866166	0.443785	0.316492	4.56614	0.860487	1.43191	0.730521	2.12682	0.192127	0.455224	0.874553	0.417217	1.56327	1.53656	0.22528	0.607438	0.152547	0.330803	1.26988	1.99024	0.628673	0.235378	1.15643	0.910523	1.75576	0.801719	0.170152	0.932388	0.354614	NA	2.00753	0.413813	0.868227	NA	0.751216	0.58319	0.415626	1.03632	0.484925	0.133203
619	IL11-2	6	0.312498	1.30534	NA	0.114108	0.578544	0.177336	1.53889	0.257951	0.069231	0.455968	1.22787	1.9729	0.497412	1.11926	4.3461	0.20824	0.283473	0.56705	0.245199	1.05155	1.65822	0.291688	0.65354	0.11038	0.340579	0.7715	0.0938002	0.232914	0.0858869	1.22499	1.05564	1.70296	0.99974	NA	1.43374	0.0531223	NA	1.61676	0.315813	0.499363	0.852586	1.57877	NA	0.531112	0.722875	0.386471	1.16424
911	IL11-2	6	0.270923	1.73217	1.69176	0.605795	0.641503	0.421003	0.476386	0.73376	0.410374	0.803108	0.724762	0.905401	0.684037	1.11013	0.368511	0.469725	0.683493	1.21292	1.03998	1.85079	1.1657	0.423109	NA	NA	0.456263	0.935931	0.801522	0.664891	0.419003	1.54906	0.982795	2.23975	1.40418	NA	1.05277	1.09234	NA	1.12518	0.375169	0.427882	0.741217	0.847312	NA	0.684487	0.682209	0.485281	0.576641
168	IL1-1-2	6	0.943173	0.830233	0.777249	2.36026	0.577537	2.11425	0.985888	1.59196	2.16091	0.912101	0.355698	0.588571	1.04401	0.682489	1.44013	NA	0.947969	1.1566	0.864359	0.985165	0.839794	1.16571	0.78764	0.8192	0.409458	0.860573	1.66038	0.704311	0.868985	0.872234	0.807255	0.967474	0.483579	0.890748	0.81025	1.00738	NA	0.901764	0.41322	1.03631	1.73635	0.955211	2.27843	1.03263	0.757951	0.228719	0.856762
257	IL1-1-2	6	0.912078	1.29443	NA	2.02801	1.93677	1.79922	NA	1.84722	1.43197	1.08156	0.723001	0.420744	0.725746	0.809542	0.521708	NA	1.0336	0.983984	1.35402	1.04456	0.922195	1.91391	1.16742	1.88946	0.756795	0.798947	1.10529	0.850088	1.56215	0.652348	1.08463	0.696794	1.01183	1.16027	0.679941	0.695171	2.08385	NA	1.15166	0.923584	0.217064	0.721102	0.721513	1.33042	0.849609	1.72741	0.682726
577	IL1-1-2	6	0.371882	0.663008	0.456489	0.536054	0.339595	0.445408	1.3458	0.808055	0.428901	0.241839	1.00219	1.28847	0.61753	1.15202	0.15431	NA	0.265582	0.870508	0.46311	1.4712	2.007	0.325333	0.554871	NA	0.363662	1.35714	0.844273	0.454658	0.223248	1.1113	1.60278	1.70561	1.17479	NA	1.37602	0.531248	0.672601	2.0063	0.808629	0.771849	0.744312	0.916901	NA	0.414367	0.573514	0.388806	0.411237
622	IL1-1-2	6	0.989174	0.82495	1.29299	1.00781	0.995088	0.802614	0.651723	1.12853	0.900602	0.588224	1.48978	0.960171	0.783397	1.35725	0.273178	NA	0.699395	1.44969	0.775369	1.36443	1.20423	1.52919	0.365488	0.120606	0.605626	0.970797	0.666553	1.05536	0.755856	0.681274	0.314899	2.06691	0.730637	0.5313	1.25495	0.53092	0.160721	1.68499	0.328796	0.579707	1.71227	2.14457	0.502595	0.637147	0.756303	0.202471	1.20806
904	IL1-1-2	6	0.166826	0.683787	1.08012	1.36624	0.41625	1.00795	6.3526	0.346434	3.8478	0.742185	0.740022	0.739089	2.85687	0.724717	4.5272	NA	0.887826	1.16115	4.56453	1.15124	0.957204	0.472339	NA	0.62392	0.473343	1.3126	0.987193	1.17447	0.444981	0.977122	0.980369	0.487767	0.787278	0.317244	0.752737	1.35979	0.944379	0.806413	0.594291	0.388815	1.20066	0.938796	NA	0.396245	0.575344	NA	1.16069
124	IL11-3	6	0.32193	0.272689	NA	0.0152757	0.149564	0.00952439	NA	0.0270427	NA	0.098505	0.0421289	0.174168	NA	2.11539	0.473768	0.15609	0.10898	0.57896	0.0916279	1.03243	0.0716995	0.0111277	0.251905	0.126562	0.197153	1.54642	1.16653	0.096985	0.169436	2.12978	1.83741	1.4176	0.564997	NA	1.71302	0.0451065	NA	2.61712	NA	1.13693	0.409833	0.164879	NA	0.205286	1.64143	0.365522	0.1386
276	IL11-3	6	0.414269	1.27132	1.2008	0.553283	0.685216	0.524439	0.551296	0.546897	0.287797	0.287913	1.10257	1.02843	0.82095	1.34073	0.402499	0.322558	0.165409	0.580811	0.144287	1.5945	0.346062	0.433304	NA	0.330482	0.27454	0.37024	0.504509	0.334381	0.173176	2.00639	1.23284	1.96474	1.22305	NA	1.21835	0.348913	NA	1.84518	0.335866	0.878397	0.946789	0.989335	0.274316	0.383703	0.552994	0.284056	1.00035
535	IL11-3	6	1.41703	0.936371	0.69917	1.34345	1.24554	1.29438	0.759837	1.32267	1.48174	1.08101	0.662601	0.534283	1.39537	1.09091	1.6208	1.44913	0.925825	1.1617	1.31547	1.18082	0.645524	0.553466	0.81075	0.697189	0.876703	1.0511	1.14388	1.36932	1.47795	0.886461	0.739807	0.944747	0.687147	1.45483	0.951668	1.51891	1.14228	0.788037	1.1517	1.16703	0.746399	0.675057	1.35625	1.48557	2.53253	0.738583	1.45591
672	IL11-3	6	1.08461	1.11059	0.447319	1.06275	1.56198	1.14599	0.249797	1.08417	1.20109	1.08795	0.86156	0.390886	0.7785	0.644339	0.863808	1.40207	1.31426	0.68867	0.817987	0.875516	0.517358	1.04161	1.22213	2.17833	1.68878	0.831363	2.67072	0.855314	1.70523	0.690355	1.0195	0.580863	0.98925	1.35166	0.0377936	1.0475	1.69762	NA	0.649463	0.61805	0.248945	0.963066	NA	1.10609	0.355194	2.59266	0.959385
942	IL11-3	6	0.249985	1.11454	NA	0.344938	0.62418	0.278983	0.859818	0.470507	0.10886	0.360019	1.6213	1.17073	0.678543	1.23443	0.444997	NA	0.524454	0.670262	0.436124	0.685856	1.10339	0.529132	1.48011	0.662724	0.882464	0.683098	0.532496	0.931821	0.366122	0.709069	1.16797	1.50963	1.29146	0.433777	1.04434	1.71677	2.50757	1.33523	1.13177	0.488837	0.552142	1.10381	0.515364	0.834494	5.47906	1.42759	1.00759
132	IL1-1-3	6	2.24556	1.40826	1.13736	0.517376	0.765677	0.305201	0.511516	0.572044	0.437362	0.798584	0.706025	1.16721	0.855118	1.87967	1.24659	NA	1.19403	0.557001	0.496879	0.785686	0.544863	1.46154	0.702319	0.370319	0.413681	0.891216	0.517519	0.807735	0.447183	0.345955	1.25826	1.30171	0.51129	0.638823	1.16039	1.54054	NA	2.81067	1.09655	1.5363	3.14101	1.2493	NA	0.807067	0.894814	0.28036	0.98612
269	IL1-1-3	6	1.19869	NA	NA	0.544588	0.521623	0.0369227	NA	0.622055	0.405985	0.767303	0.632285	1.23124	0.74962	1.27394	0.563683	NA	0.925824	0.551111	0.669468	1.43475	0.464107	0.895484	0.874044	0.412989	0.47936	0.838478	0.924856	0.499853	0.444862	1.0272	1.02842	1.38271	0.946353	0.650243	1.05451	0.631524	NA	1.87998	0.577859	1.04381	1.25071	1.32512	NA	0.861285	2.09204	1.38554	0.700244
554	IL1-1-3	6	0.570527	0.556931	NA	0.899207	0.505621	0.80879	0.892268	0.796952	0.744427	0.523506	0.670706	1.10038	1.0873	0.948864	0.518346	NA	0.685373	1.02762	0.550366	0.687939	0.877316	0.492268	0.465494	0.24757	0.560293	1.1503	1.11511	1.11987	0.736291	1.04892	0.802467	1.1364	1.31149	NA	1.06296	0.588283	0.742548	1.73069	0.453958	1.17356	0.674624	0.814078	NA	0.734332	0.366271	0.465237	1.04136
616	IL1-1-3	6	1.14887	1.09471	0.868593	0.982432	1.64387	1.51647	0.153409	0.625637	1.66847	1.17354	0.326127	0.547821	0.775251	0.715701	0.792149	1.62583	2.09001	1.01952	1.40567	0.671821	0.722422	1.53701	2.02998	1.61042	0.623102	0.749251	1.00876	1.85984	1.42732	0.466471	0.875111	0.558916	0.554395	0.901071	0.572135	1.51748	1.522	0.232528	1.03698	1.05884	0.744306	1.90475	1.22359	1.52435	0.580873	1.99672	1.0279
963	IL1-1-3	6	0.693957	1.25375	1.10262	0.890067	0.633973	0.928423	0.504395	0.918954	0.798871	0.953847	0.508954	0.933317	0.490472	0.717067	0.320185	0.725861	0.827676	0.95281	0.650826	0.761117	0.786046	1.58645	0.623693	0.308467	0.432553	0.867862	0.948284	0.778429	0.51084	0.791587	0.940883	0.67397	0.704346	0.669823	1.00389	0.458973	0.893763	1.58654	0.759289	1.12314	1.35358	1.4232	0.500792	0.834002	0.942004	0.375911	0.781539
206	IL11-4	6	0.342698	1.2288	1.38947	0.437978	0.842684	0.457989	0.578338	0.505852	0.165112	0.720541	1.57073	1.27733	0.723436	1.31592	0.415456	0.487689	0.718652	0.900215	0.40458	0.788703	0.424241	1.22045	0.509086	0.132883	0.276591	0.97292	0.244891	0.850351	0.31972	1.07018	1.27948	1.28929	1.45898	NA	1.30438	0.432226	NA	1.83807	NA	0.792458	0.580011	1.37925	NA	0.675835	0.395	0.357634	1.8044
550	IL11-4	6	0.401844	0.255803	0.891211	1.03772	0.187202	0.960301	1.34558	0.962325	0.46797	0.342647	0.499108	0.71544	1.00328	1.38195	0.221259	0.492827	0.43264	0.933803	0.362456	0.588004	1.33093	0.547845	0.745544	0.100149	0.508753	0.51209	1.14056	0.348622	0.32837	0.869187	0.89638	1.04028	0.365129	0.217282	1.17538	0.625619	0.217841	1.08585	0.214224	0.982395	1.03312	0.107418	0.369343	0.288486	0.816061	0.172246	0.171034
638	IL11-4	6	1.69878	0.564682	NA	0.882659	0.713571	0.688993	0.618199	0.654411	0.370138	0.361454	0.695003	0.529332	1.38997	1.35689	0.909203	0.822077	0.642791	1.13383	0.615468	0.740469	1.85348	1.04381	NA	0.364085	0.46165	0.739612	0.248555	0.975331	0.466847	0.882855	1.27426	0.771183	0.804636	NA	1.29109	1.86568	NA	1.6692	0.909653	1.0839	1.13755	0.825679	0.302381	0.745758	0.981492	0.226968	1.49559
906	IL11-4	6	0.9691	1.53059	0.967638	0.94309	0.995258	0.879359	0.233246	0.948826	0.247492	0.990175	0.47918	0.753389	0.541381	1.21118	0.360571	0.839128	0.836543	0.714422	0.941142	1.23398	1.24555	1.05969	0.585277	NA	0.470938	0.767786	0.575047	0.841717	0.41821	1.01061	1.51317	1.34491	1.29452	NA	1.1936	0.850967	NA	2.06676	NA	0.513752	1.19982	1.46869	NA	0.980041	0.568604	0.378467	1.24256
176	IL11-4-1	6	0.373692	NA	NA	0.0532768	0.211393	0.0916606	1.22686	0.341684	0.149042	0.432271	3.79835	0.536455	0.719914	1.39337	0.350009	NA	1.13885	0.544368	2.08288	0.99241	0.822005	0.331074	NA	0.182384	0.331929	2.20786	0.840451	1.94762	0.110427	1.12853	1.87141	1.244	2.09748	0.874536	1.19093	1.01976	NA	0.992013	1.75013	0.64034	0.394736	1.41294	NA	1.15844	0.791797	0.213874	1.28159
235	IL11-4-1	6	1.2791	1.36057	1.35808	1.12694	0.554329	0.918589	7.58148	1.19593	0.831916	0.298629	0.549959	0.792164	1.13893	1.21464	0.401629	0.268022	0.245793	0.6638	0.204868	0.662469	1.63877	0.784566	0.493445	0.236644	0.72882	0.344695	0.46697	0.444471	0.695955	1.35107	1.1741	1.03805	0.95521	0.344632	0.988642	0.957434	NA	1.47923	0.388199	0.849415	1.37907	0.967179	0.815891	0.599771	0.561683	0.270067	0.666109
523	IL11-4-1	6	0.171208	0.41843	1.07197	0.416561	0.190459	0.319409	3.3975	0.564792	0.309347	0.360138	0.797139	0.496455	0.922554	1.30187	0.392133	NA	0.518019	0.614698	0.422343	0.98406	1.15693	0.33209	NA	NA	0.839119	1.07292	0.311917	0.475159	0.109296	1.31653	1.44862	0.853939	1.67489	0.158046	1.4679	0.46385	0.555214	1.21547	0.7315	0.64549	0.40735	1.28812	0.176086	0.532688	0.226249	0.589562	1.47255
605	IL11-4-1	6	0.754144	0.552822	1.6147	0.643427	0.211053	0.413012	0.524858	0.850983	0.514772	0.500026	1.47655	0.247535	0.742156	1.84626	0.38198	0.461792	0.298256	0.842253	0.340406	0.691625	1.36728	0.961251	NA	0.23066	0.363706	0.674656	0.363016	0.958947	0.413765	1.44414	1.43135	1.13223	0.8875	0.47714	1.60325	1.27693	0.516367	2.15528	2.2028	1.14106	1.1448	0.774067	0.392154	0.82698	1.68808	0.462704	0.933336
949	IL11-4-1	6	2.09734	0.297744	0.612542	0.95892	1.16502	1.44374	0.129467	1.27099	1.80082	1.71599	0.92291	1.23613	1.85973	1.06213	0.847641	2.08687	1.76197	1.33035	2.27342	0.556681	0.929911	1.19454	1.07512	0.889307	0.835895	1.11035	1.18089	2.24636	1.53543	0.6408	0.70834	0.675096	0.8316	2.35002	1.07673	1.67165	1.09989	0.759792	2.06929	1.30106	0.722026	0.964242	1.22777	1.502	1.31718	1.04266	1.53248
931	IL1-2	6	0.924633	1.8496	1.34406	0.285528	NA	0.407971	1.24292	0.512295	0.291755	0.663662	1.08668	1.91432	1.14583	1.35499	0.389571	NA	0.651761	0.743072	0.570506	1.20404	1.12549	0.12653	NA	0.378821	0.672201	1.31569	0.637276	0.996492	0.223958	1.08313	1.44068	1.70784	2.06399	0.725775	1.20311	0.724935	0.813107	1.25336	1.06482	0.464342	0.941114	1.99793	NA	1.52776	0.635297	NA	1.50787
211	IL12-1	6	0.984008	NA	NA	0.111273	0.214816	0.316857	3.51294	0.494054	0.568665	0.418346	1.37414	0.926897	1.04036	1.32449	1.48127	0.374587	0.500062	NA	1.25336	1.17278	0.548219	0.403641	NA	0.234287	0.64044	1.77405	0.450928	1.0488	0.182724	1.77989	1.73373	0.760012	1.99565	NA	1.22559	0.462406	NA	0.690361	0.289956	0.575655	0.530886	1.3864	NA	0.502513	0.419437	NA	1.50268
501	IL12-1	6	0.889125	1.22387	1.37096	0.34266	0.460002	0.231453	1.2272	0.491545	0.114373	0.684693	1.0579	1.99878	0.816982	1.25546	0.707607	NA	0.422443	0.941659	0.405137	1.70495	0.244157	0.265311	0.679926	0.281667	0.876446	0.912561	0.188343	0.437046	0.125449	1.47813	1.56923	1.59981	1.40391	NA	1.07393	0.530818	0.819927	1.45996	0.702957	0.75016	0.740172	0.779622	NA	0.447207	0.557483	0.487938	0.75566
662	IL12-1	6	0.861406	0.938392	0.645784	1.40525	1.26215	1.22664	0.165981	1.32622	1.63847	1.45674	0.280214	0.2746	0.669778	0.502545	1.37057	1.75941	1.86631	0.954104	1.71618	0.472113	0.666518	1.06557	1.37146	4.4432	1.24662	1.99873	1.71044	1.23959	1.67259	0.765608	0.721293	0.521182	0.83959	1.79595	0.663141	1.35458	0.78945	NA	1.00447	1.00115	0.440445	NA	1.54539	1.25904	0.794502	2.08834	1.00827
133	IL12-1-1	6	0.748292	0.423324	1.44854	0.194525	0.48547	0.0857039	0.531426	0.190397	0.0605429	0.44144	1.82604	0.879433	0.661136	1.40551	0.389396	0.941091	0.440704	0.363665	0.469039	0.803477	0.49103	0.726245	0.451269	NA	0.275765	0.996891	0.595473	0.506693	0.15976	1.10034	1.05676	1.31396	1.01525	NA	1.3295	0.305672	NA	1.46735	0.563825	0.906265	0.678246	1.16386	NA	0.375554	1.28468	0.299779	0.829752
208	IL12-1-1	6	1.16878	1.01963	NA	1.60014	1.62403	1.37393	0.195179	1.10498	1.91021	2.28831	NA	0.88106	0.873092	0.559866	1.78509	NA	1.20208	0.800998	1.61522	1.2826	1.52316	1.59509	2.53258	5.55947	1.70482	1.80883	0.580906	1.83379	1.41922	0.84925	0.997085	0.668404	1.09415	1.30521	0.617669	0.395462	1.05451	0.214744	1.4284	0.857195	0.922315	0.825797	NA	1.37763	1.50205	1.92827	0.854567
539	IL12-1-1	6	0.850184	1.06908	1.09508	0.664247	0.496297	0.755013	0.453742	0.816521	0.61517	0.507496	0.683671	0.685605	0.822561	1.85635	0.428577	0.465024	0.637407	0.732504	0.47435	0.962162	0.91632	1.05791	0.58808	0.228338	0.545095	0.867377	0.479329	0.709121	0.279873	1.17648	1.08623	1.19975	1.18669	NA	1.109	0.206949	0.702463	1.88864	1.3386	0.712282	0.963133	1.1919	NA	0.973897	0.730514	0.306104	1.00286
608	IL12-1-1	6	1.02115	0.546313	1.13869	0.827313	0.790893	0.973869	0.825386	1.09016	0.917267	0.569435	1.60533	0.699348	0.703742	0.837492	0.562219	0.574503	0.748398	0.854935	0.89008	1.09556	1.24903	1.29322	0.98394	0.260982	0.776455	1.64132	0.796856	0.895173	0.970255	1.21255	1.40476	0.84541	0.834421	0.45425	1.02695	1.41025	0.297342	1.08332	1.0848	0.873803	2.33509	2.1061	0.735007	1.24176	0.775751	0.398724	1.03573
968	IL12-1-1	6	0.720502	0.602144	0.517023	1.26658	0.463166	1.31005	0.809034	1.2925	1.53938	2.11677	0.682849	0.917204	0.734794	0.738517	0.941178	2.22596	1.61877	1.22475	1.24284	0.905212	0.860321	1.53094	1.12751	0.848186	0.784499	1.12984	1.91075	1.96454	2.71976	0.735976	0.822062	1.06314	0.470889	1.82271	0.824381	2.12389	0.809928	0.506393	1.0437	1.10135	1.18161	1.15687	1.88727	1.21259	0.877439	0.447447	1.2768
160	IL12-2	6	1.05914	1.00521	1.01723	1.81578	0.921972	1.5459	1.24522	1.13084	1.37055	0.988882	0.249421	0.986859	0.619452	0.436153	1.64415	0.6103	0.730343	0.967153	0.383907	0.69989	0.646722	0.590253	1.50943	0.406552	1.05586	0.820712	0.867445	0.581795	1.84405	1.00134	0.667624	1.23716	0.553239	0.572442	0.512242	0.815108	0.560695	0.300189	0.303787	0.769974	0.509144	0.0373968	1.34832	0.747076	2.33125	0.516185	0.77283
219	IL12-2	6	1.48912	1.70889	1.21639	0.930574	0.728044	0.933546	1.47284	1.09328	0.31003	0.336723	1.51074	0.762779	1.06122	0.875509	1.86564	NA	0.308941	0.664299	0.201873	1.59194	0.706558	0.484599	0.594461	0.458766	0.325163	0.395257	0.305562	0.481854	0.327701	0.514802	1.04881	1.50517	0.490147	0.400328	0.952241	1.06908	NA	1.09624	0.668289	0.622091	1.25442	0.718788	0.463265	0.626406	0.712276	0.687721	0.650156
512	IL12-2	6	1.69352	1.11513	NA	1.08927	0.974889	1.00595	3.14453	0.958029	0.766925	0.764758	0.492157	0.775083	1.7395	0.923937	1.01071	0.415433	1.03236	0.919241	0.666508	1.28545	1.01862	0.248171	1.03158	0.521176	0.454303	1.07373	0.358129	0.570487	0.622003	1.12582	0.977438	1.17643	1.35883	0.631286	0.0320648	0.497265	0.738663	0.70545	0.688133	1.16586	0.475904	1.19368	0.440926	0.63579	1.21584	1.0381	1.18212
919	IL12-2	6	2.40435	1.73919	0.89892	1.2296	0.875792	1.35072	0.505702	1.54778	0.448943	0.551364	0.71459	0.918514	0.649184	1.0226	1.63426	0.718352	0.558547	1.06945	0.418177	0.591964	0.9402	0.958104	1.24641	0.736778	0.653275	0.745929	0.63883	0.552349	0.570174	0.559245	0.943122	1.30509	0.504808	0.0104314	0.832537	0.91486	1.09863	0.949469	0.698951	0.91297	0.597739	0.938399	0.292349	0.687753	0.81122	1.34518	0.670024
107	IL12-3	6	NA	NA	NA	0.00540362	0.00103621	0.0038326	NA	0.0243248	0.0321415	2.99387	0.974855	0.62703	0.122681	0.851432	0.981224	3.30189	3.90877	0.216334	2.74386	0.188939	0.788463	2.02491	1.35765	1.70384	0.336188	1.44807	0.927063	1.28765	0.0879324	0.276077	1.00448	0.284839	1.66065	1.59925	1.14694	1.65601	0.871754	0.340227	0.981991	0.31822	1.23417	1.53197	NA	1.69655	0.213994	1.37407	1.1978
252	IL12-3	6	1.49097	0.877355	NA	1.55558	0.889912	1.8313	0.0777956	1.62234	1.63864	0.612885	0.931189	0.880944	1.18162	0.564795	1.94635	0.353499	0.178372	1.08664	0.577422	1.98429	1.10403	0.804226	2.31478	2.87994	0.627837	0.151121	0.585089	0.385072	1.71282	0.818482	0.5514	0.176344	0.101314	0.389653	0.968354	1.05971	0.603466	0.179924	0.339744	1.58169	1.16663	0.553362	0.598454	0.532933	0.464339	1.94362	0.779052
538	IL12-3	6	1.17644	1.92603	0.891346	1.11235	1.52539	1.08777	0.614472	0.971262	0.877244	0.577541	0.453442	1.23018	0.61431	1.00751	0.554104	0.819955	0.563414	0.994866	0.391518	1.07441	1.10564	1.93206	0.488602	0.916385	0.576659	0.816302	1.25817	1.19926	0.842304	0.835488	1.12858	0.578684	1.023	1.02215	1.17334	0.958316	0.851629	1.15016	1.00648	1.1965	0.970162	0.750654	0.684892	0.853759	0.517997	0.631574	0.851821
663	IL12-3	6	1.66607	1.57963	0.59673	1.06696	1.65726	1.47737	0.139426	1.23068	1.22696	0.750786	0.237628	0.385798	0.91916	0.824833	0.427037	1.24323	1.13865	0.825568	0.948791	0.34991	0.735544	1.20221	1.85516	1.18497	1.35282	0.8063	1.09771	0.696105	1.23893	0.64223	0.773757	0.530373	1.05224	1.03731	0.0486993	1.27559	2.50415	NA	0.546049	1.04777	NA	0.817194	1.55763	1.25522	0.198118	1.83992	1.02509
934	IL12-3	6	2.45973	1.23133	NA	1.93054	1.0746	1.68344	0.368952	1.57748	2.04081	1.19799	0.34095	0.779964	1.13751	0.496583	2.26576	0.869144	2.3861	0.791197	1.18632	0.82642	0.85396	1.70722	3.48828	3.24566	2.3062	0.778729	1.78305	1.11199	2.0088	0.91921	0.680246	0.435334	0.533595	1.42639	0.63155	0.92564	1.79912	0.415918	0.932667	0.950548	1.39875	0.763258	1.47185	NA	NA	3.55209	NA
205	IL12-3-1	6	0.162896	1.10861	0.796639	0.7389	0.886608	1.00344	0.136093	0.918673	0.68309	1.28126	0.699562	0.913374	0.870293	1.0261	0.999447	0.64787	0.760966	0.86947	1.35052	1.29632	0.855779	1.98799	2.27289	1.45062	6.80765	1.25424	0.254152	1.26522	0.413886	0.885695	1.19982	0.914541	1.52981	NA	1.04295	0.768968	0.770021	0.280002	3.53194	0.805358	1.47369	1.47797	NA	1.03523	0.444069	7.04821	1.10866
568	IL12-3-1	6	2.00035	0.389923	NA	1.36635	1.64334	1.33062	0.320494	1.52593	1.56028	1.24434	0.728999	0.518032	0.717376	0.649519	1.9932	1.73313	1.14436	0.859947	1.10491	0.389683	1.06884	1.26577	1.75251	1.6627	1.19226	0.477413	2.85572	1.08412	1.64382	0.68382	0.638055	0.690176	0.424728	0.840212	0.68714	1.23519	0.291252	0.63911	1.12824	1.16389	1.94602	0.542441	1.30177	1.4036	1.76702	0.346611	0.748377
639	IL12-3-1	6	0.908791	0.923455	NA	0.562543	0.780488	0.604397	1.49536	0.944916	0.572233	0.493584	0.736486	0.508208	1.69996	1.47464	0.424653	NA	0.570074	0.898124	0.573371	0.987682	1.46205	0.50876	NA	0.40911	0.5432	0.632088	0.155271	0.709788	0.39716	0.941902	1.69091	1.08382	0.936281	NA	1.30075	1.20231	NA	1.70556	0.664392	1.08638	0.916627	0.809856	0.397167	0.770193	1.08763	NA	0.902573
226	IL12-4	6	1.03071	0.684711	0.917307	1.64806	1.15395	1.55103	1.2793	1.46046	1.60022	0.639007	3.24339	3.57381	1.27844	0.542158	1.45491	0.340653	1.44882	2.82759	0.701602	1.06882	0.794842	0.975275	0.809153	0.589627	0.926179	0.802696	0.627109	0.501725	0.798746	1.22413	0.980111	0.57077	1.28508	1.07583	0.709892	0.907636	0.884669	0.661383	0.858414	1.40382	0.626734	0.991658	2.88087	0.957056	2.503	1.06241	1.47925
533	IL12-4	6	1.8433	0.850124	0.905804	1.3854	1.90548	1.53715	0.53721	1.54013	1.79267	4.45523	1.33776	2.00151	1.65098	0.719506	3.70002	3.35429	2.58293	1.06075	2.30967	0.898401	0.646509	0.647713	3.20709	1.54191	3.12156	1.3731	1.16124	1.40989	2.49916	0.994186	0.533129	0.509082	1.00632	0.0160827	0.563082	0.876455	1.51964	0.149593	1.54669	1.06284	0.489569	0.943171	2.72092	1.51277	2.08587	1.44987	1.63302
642	IL12-4	6	1.018	1.43226	0.71445	0.982384	0.243642	1.28559	0.131336	1.012	1.22664	1.24484	0.872843	0.433223	1.08562	0.707914	1.21915	1.04024	1.23748	0.855919	1.12746	0.643658	0.827494	1.6429	1.11371	1.37922	1.34045	0.942968	1.10246	0.934343	1.48203	0.502824	0.815365	0.882294	1.21423	1.92886	0.0446346	1.37513	2.39626	NA	0.633862	0.987344	1.16206	0.981389	NA	1.49473	0.482011	2.59598	0.943483
974	IL12-4	6	1.36804	1.11986	NA	1.86109	1.25253	1.47162	0.828532	1.78538	0.926746	1.7844	0.527464	0.905111	1.14571	0.87163	0.364229	1.04704	1.34049	1.169	0.712874	1.01595	1.33341	1.12473	0.9968	NA	0.911681	1.23021	1.0144	1.29744	1.05846	1.23993	1.40043	1.13609	1.57985	1.29943	1.13437	1.66357	0.914457	1.29605	1.82472	1.09667	0.472639	0.932887	1.87729	1.37887	0.517952	0.794915	1.25996
121	IL12-4-1	6	0.232041	0.9484	0.977775	1.43344	0.821936	1.17483	0.189991	0.919947	1.28842	1.64102	0.579499	0.758437	1.05612	0.719843	1.11535	1.02282	1.40983	0.984319	1.54442	0.77791	1.56186	0.65896	2.85265	2.39894	5.54405	1.17695	0.354074	1.34264	1.18178	0.920739	0.935319	0.653121	0.957619	0.968556	0.862151	1.11361	1.33492	0.198081	1.38684	1.08823	NA	0.685297	1.07275	1.21103	1.42722	1.56529	1.07598
209	IL12-4-1	6	0.930031	0.529929	1.83873	0.109431	0.274876	0.252871	0.644335	0.25188	NA	0.18742	1.49254	0.350094	0.171191	0.441165	NA	0.0636184	NA	0.132499	NA	NA	1.58168	0.0537898	0.194881	NA	0.00588685	0.301246	0.0834289	0.127231	0.044605	0.0438353	0.0245671	0.379969	0.0181378	NA	0.0727397	0.0609987	NA	0.289197	NA	NA	NA	0.141854	NA	0.0356089	0.413342	NA	0.0708506
542	IL12-4-1	6	0.236575	0.983709	NA	0.566594	0.315484	0.485659	0.954688	0.604171	0.405053	0.393565	1.395	0.821381	0.737243	1.17009	0.625935	0.317478	0.391532	1.27439	0.310501	0.821343	1.46469	0.708883	0.669224	0.227899	1.2209	0.660024	0.584017	0.524814	0.235626	0.808266	1.3326	1.05707	0.754614	NA	1.13261	0.455761	NA	1.60564	1.01719	0.82924	1.30291	0.620035	NA	0.351861	0.555892	0.352148	0.221927
615	IL12-4-1	6	1.96115	1.29218	NA	1.27546	1.51936	1.57656	0.157944	1.09746	1.64338	2.2022	0.564859	0.349513	0.67577	0.833579	0.641088	2.17234	1.68803	0.968454	1.68715	0.613069	1.04589	1.40352	1.52514	0.556736	1.23886	1.06912	0.236008	1.01918	1.40407	0.804038	1.02103	0.576396	0.866257	0.923666	0.804331	1.65975	2.71251	NA	0.61358	0.841365	0.1572	1.33153	NA	1.54086	0.68979	2.00766	1.23274
943	IL12-4-1	6	0.36579	1.10086	0.945063	0.544386	0.997953	0.443915	0.922645	0.632059	0.192847	0.854722	2.31935	1.70858	0.971604	1.05155	1.40594	0.47911	0.818365	1.04232	0.781138	1.74936	0.948624	0.985491	NA	0.850494	0.914233	2.27308	1.70882	0.950855	0.423878	1.22789	1.29394	0.738814	1.32156	NA	0.946413	1.63735	NA	0.89584	1.03911	0.482911	1.89001	1.19084	NA	0.585117	0.698878	0.402912	0.58322
142	IL1-3	6	1.52496	NA	0.509765	0.523895	1.3544	1.12437	0.322148	1.11259	1.64101	0.849394	0.747944	0.406957	1.27623	1.06677	0.7346	NA	0.835013	0.610065	1.23792	0.623474	0.906856	1.55346	1.30442	0.625289	0.64891	0.907788	0.870976	1.30124	1.41637	0.567158	0.951931	0.857948	1.00063	1.05677	0.639856	1.46008	NA	0.949078	1.54148	1.08485	1.51744	0.719236	1.08238	1.28499	0.952354	0.271616	1.3126
260	IL1-3	6	1.37998	0.783576	NA	0.535812	1.96227	1.46712	0.76392	1.31742	1.42113	0.967028	0.845058	0.871642	0.891185	0.64946	1.95839	NA	1.82437	1.20439	1.34101	1.29379	1.75493	2.08415	1.32859	2.06853	1.7413	1.40398	2.18497	1.23001	0.803083	0.535476	1.58586	0.721108	0.862811	1.09266	1.43131	1.57525	NA	1.365	NA	1.39631	3.0473	1.213	0.634418	1.19019	0.943731	0.444102	1.46204
506	IL1-3	6	1.12622	1.12951	1.48101	1.17105	1.37366	1.14934	0.749812	1.14692	1.12221	0.892457	1.21904	0.522041	0.902819	0.762039	0.549583	NA	1.19708	0.764535	0.717133	0.696734	0.881952	1.63616	1.07186	0.610067	1.22332	0.862295	0.483367	0.92359	0.625264	0.535482	1.06685	0.979128	0.0179397	0.45471	0.936637	1.04305	0.773001	1.44544	1.13217	0.939398	3.47305	1.23784	0.742578	0.797587	0.887947	0.342573	1.07984
606	IL1-3	6	0.345554	1.02822	1.04576	1.10528	0.778366	0.804144	0.211432	1.11029	1.01344	0.874751	0.968728	1.56658	0.972296	1.23066	0.587072	NA	0.788324	1.33465	1.11262	0.991207	1.19159	1.71949	0.47758	0.231831	1.07986	0.907021	0.685113	0.910827	0.558234	0.924677	1.21663	0.879899	0.573114	NA	1.29418	0.115706	NA	1.25787	1.10646	1.07925	1.73236	1.08529	0.22315	0.466911	0.6856	0.126064	0.98168
950	IL1-3	6	0.760173	0.915553	0.837721	0.128962	0.565277	1.0788	0.282671	0.592404	0.562128	0.784634	0.453842	0.409487	0.619159	0.852427	0.66026	0.851659	0.777453	1.25283	1.07865	1.82513	1.2168	2.84466	0.903325	0.776479	2.20191	0.847738	1.65839	1.18616	0.914999	0.85129	1.26354	1.16174	0.715303	0.789679	0.963498	0.524637	1.54274	1.45312	1.5931	1.24529	2.02058	0.895639	NA	1.30452	0.959268	NA	1.0553
178	IL1-4	6	0.371777	0.997161	1.28805	1.76977	1.68354	1.61834	0.885909	1.7736	1.94374	1.24444	2.41661	0.959049	0.605555	0.486699	1.67011	0.629624	1.11763	1.29363	1.09218	0.916999	1.24136	0.493783	1.94867	0.347693	0.70969	0.960299	0.992757	0.968038	2.04234	0.681912	0.828654	0.925411	0.581993	0.944719	0.66686	1.11122	0.860636	0.36749	0.533002	1.06279	0.770842	0.974396	1.60432	1.3159	1.39488	0.4218	1.08262
213	IL1-4	6	1.29153	1.55858	0.709887	1.31349	1.02047	1.9984	0.112795	1.60004	1.90159	0.584761	0.871916	0.747271	0.867232	0.82557	0.340299	1.01053	0.712797	0.679308	0.76126	0.728084	0.720749	1.42975	1.03397	2.1271	1.15535	0.283403	0.502604	0.525492	1.57407	0.727541	0.69639	0.672281	0.492109	0.961746	0.640916	0.941886	0.857072	0.116022	0.508716	2.51627	0.266481	0.869294	1.17836	0.899985	0.208491	2.43291	0.552441
953	IL1-4	6	0.679371	0.914265	2.39138	1.00211	1.33578	1.17005	0.197881	1.25123	0.529363	0.619054	0.571035	0.947967	0.687949	1.2392	0.585213	0.85571	0.949895	0.950014	0.686253	0.83402	1.22547	1.39136	0.729229	0.393419	0.807217	1.10801	0.675519	0.931755	0.587134	1.25336	0.681856	1.01584	0.991808	0.50843	1.22958	0.953595	1.57563	1.53752	0.850062	1.04656	3.92094	1.23403	1.18801	1.60454	0.304496	0.718927	1.17348
165	IL1-4-18	6	0.621667	0.823716	0.761457	0.884933	0.558625	0.90112	1.7291	1.18978	1.28837	1.36787	4.77036	0.892425	0.800237	1.25943	0.566742	1.02119	0.979107	1.43843	0.657402	1.27718	0.743123	0.823473	0.429623	0.255331	0.24055	0.493744	0.903112	0.893549	0.977571	1.36824	0.72557	1.01539	0.787657	NA	1.16196	1.39313	NA	1.22528	0.557587	0.990271	1.00292	1.19844	0.147364	0.898046	0.608614	0.169531	0.893339
217	IL1-4-18	6	0.957528	0.768978	1.1703	2.01884	1.20641	1.96537	0.990714	1.95764	1.87667	0.635293	0.893159	0.486499	1.50231	0.842977	1.22238	0.626596	0.762729	0.917215	0.54532	0.546074	1.17103	0.751516	NA	0.475015	0.873552	0.87427	0.588073	0.985238	1.91505	0.894911	0.445535	0.924571	0.417734	0.96181	0.787438	1.23845	NA	0.88848	0.432136	1.14422	0.962525	0.797143	1.73558	0.828637	1.97719	0.145669	0.936699
572	IL1-4-18	6	0.218116	0.854163	0.888984	0.522662	0.385881	0.264726	0.755926	0.521919	0.189354	0.219046	2.7148	0.783815	1.08925	1.46985	0.265463	0.177572	0.378601	1.05036	0.250306	1.06454	1.34815	0.169185	NA	0.296505	0.32281	0.649072	0.585899	0.566525	0.202618	1.75423	0.591926	1.49602	2.37405	0.26555	0.0260857	0.0546294	0.887213	1.56796	1.11649	0.518767	0.333184	1.22887	0.29169	0.580582	0.147289	0.767276	0.680069
655	IL1-4-18	6	0.447481	1.0338	0.893986	0.866283	0.189115	1.11992	0.424665	0.865503	0.76292	0.51968	1.29134	1.10479	1.28996	1.10577	0.358773	0.597044	0.951644	1.01728	0.572879	1.14179	0.995123	1.75163	0.39443	0.11236	0.718296	0.549253	0.42983	1.2516	0.518398	1.30919	0.6679	1.70522	0.826209	0.458461	1.49231	0.933385	0.565809	1.50334	0.472206	1.07899	2.23566	1.10134	0.812171	0.756904	0.508422	NA	1.01808
969	IL1-4-18	6	0.624785	1.17883	1.24508	1.28932	1.27744	0.623238	0.632394	1.54399	0.464359	1.06948	1.45609	3.19181	0.968043	1.16289	0.499202	NA	0.570685	1.00762	0.617593	1.05718	1.17065	1.03768	0.716418	0.44344	0.572005	0.866975	0.988476	1.18103	0.693564	1.36145	0.478983	1.42824	0.998365	0.703652	0.971305	0.943664	0.70503	0.641903	0.439993	1.14348	0.74892	0.956847	0.93436	0.822161	0.194565	0.587814	0.850999
148	IL2-1	6	1.24691	1.73803	0.395233	0.53599	0.689465	0.681439	1.05512	0.8858	0.68292	1.01701	1.11465	2.03328	0.888498	0.623848	0.359846	NA	1.1354	0.610618	1.12223	1.23216	0.730246	0.992005	0.455385	0.252176	0.238937	0.940508	0.565119	0.72271	0.241076	0.35988	0.907177	1.15713	0.611676	NA	1.19361	0.41438	NA	1.87546	0.427534	0.906641	1.12843	1.4454	NA	0.860591	0.298944	NA	0.961502
267	IL2-1	6	0.705264	1.05807	NA	1.04752	0.732017	0.735637	0.488425	0.985889	0.549343	1.02568	0.784993	1.59677	1.13799	1.32253	0.837142	2.13128	1.25797	1.23939	0.768088	1.18662	0.88621	0.932407	NA	0.185754	0.364222	1.00016	1.44743	0.61517	0.351308	1.09199	0.816687	0.814587	0.866226	0.41113	1.48386	0.384053	NA	1.27286	0.502289	1.28633	1.0232	1.08586	NA	0.561158	0.269175	0.251692	1.00835
547	IL2-1	6	0.372876	0.397499	0.269459	0.469985	0.45199	0.373534	0.345003	0.667742	0.457373	0.467591	0.618369	1.91026	0.860167	1.43858	0.334162	0.445829	0.514494	0.782165	0.305842	1.10447	1.36377	0.4776	0.426564	0.219555	0.244775	0.942454	0.775287	0.407415	0.254576	0.995077	0.90059	1.41537	0.974275	NA	1.09714	0.113634	0.686648	0.881053	0.376802	0.631086	0.836112	1.14851	NA	0.345852	0.368414	0.355409	0.887724
646	IL2-1	6	1.5036	1.16828	1.44815	0.722469	0.706561	0.728118	1.24369	0.930689	0.437235	0.545378	1.65984	0.958287	0.720249	0.996501	0.805027	0.312068	0.463598	1.16154	0.381889	1.60504	0.94689	0.951964	0.606928	0.285585	0.456993	0.934988	0.885809	0.742694	0.306596	0.989452	1.17877	0.791745	1.03013	0.295827	0.932893	0.0780618	NA	1.86656	1.14564	1.04668	1.09833	2.67981	NA	0.578819	2.23282	0.781508	1.29176
939	IL2-1	6	0.426045	1.19698	1.04305	0.885805	0.731552	0.654928	0.442939	0.819218	0.485801	0.921415	0.736778	1.09684	0.5893	1.1401	0.513287	0.659285	0.710651	0.998687	0.644972	0.900883	1.15249	0.484757	NA	0.445509	0.318858	0.893521	0.693574	0.701812	0.522851	1.38017	0.837042	0.669902	1.38645	0.482859	0.92214	0.344379	0.731178	0.741305	0.54569	0.396119	0.479189	0.879789	NA	0.910412	0.428237	0.408633	0.888433
644	IL2-1-1	6	0.523875	0.776566	1.65362	0.738548	0.214733	0.612656	0.911268	0.699093	0.39707	0.448158	1.5002	0.572102	0.744942	1.46386	0.531162	NA	0.320347	0.874685	0.542624	1.27083	1.3165	0.79849	0.470361	0.157511	0.406974	0.595679	0.657198	0.475917	0.347673	1.187	1.27607	1.06002	0.789521	0.25772	1.83774	0.943027	0.640365	1.74054	1.15146	0.926541	0.552902	1.04071	0.490569	0.796766	1.00537	0.396867	0.58324
959	IL2-1-1	6	NA	0.732567	NA	0.659938	1.18779	0.640642	2.42079	0.657684	0.541978	0.760931	1.59506	0.582233	1.28687	1.05644	1.46986	0.540602	0.571431	0.578007	0.537816	1.78579	0.88557	0.46447	0.620945	1.00539	1.66126	0.631417	1.01168	0.459482	0.387355	1.34781	1.12994	0.961938	1.67602	0.263424	0.954435	0.869757	1.06006	0.360286	1.11806	0.891095	0.660888	1.29743	0.947812	0.867083	2.11904	1.20466	1.40102
117	IL2-2	6	1.51437	0.678197	0.824836	0.589246	0.436864	0.227266	0.576152	0.861933	0.320986	0.773183	0.707664	0.443393	0.926805	1.05964	0.439653	0.944096	0.87523	0.735082	0.406255	0.95633	0.539034	0.77151	NA	0.676992	0.332777	0.994296	0.535766	0.69183	0.416256	0.964212	1.00882	1.16996	1.20784	NA	1.25343	1.10155	NA	1.77317	1.26002	0.793642	0.54839	1.21508	0.385907	0.010238	0.957017	0.702863	1.07858
508	IL2-2	6	1.29017	1.1939	1.03407	0.808048	1.10279	1.1345	1.081	1.30686	0.355308	0.584751	0.870135	0.847182	1.06919	0.96375	1.26997	0.49225	0.767137	0.57845	0.314026	1.18425	0.392951	1.2476	1.87269	1.73582	0.91825	0.387733	1.20363	1.01655	1.17945	0.672906	0.91257	0.755839	0.432015	NA	0.823625	1.55693	NA	0.779693	0.734326	0.821479	1.80199	0.428728	0.502693	0.857622	2.18833	0.522443	0.452577
626	IL2-2	6	1.81962	0.990478	NA	0.544359	1.24815	0.598569	1.45417	0.863491	0.334498	0.688228	0.727296	0.551851	0.341687	1.49878	0.402637	0.414849	0.560831	0.996536	0.46695	1.70669	1.97668	1.68696	0.483336	0.211315	0.582033	0.950792	0.242925	1.09884	0.220142	0.700187	1.53486	1.32447	0.549211	0.492577	1.23701	1.55695	NA	2.99696	NA	0.970024	1.55837	1.41436	NA	0.740447	1.23272	NA	0.843846
933	IL2-2	6	0.644757	0.388903	NA	0.169034	NA	0.196562	0.869811	0.447427	0.0895939	0.388738	0.534028	0.77306	0.592999	1.3399	0.220168	0.312676	0.445129	0.462337	0.501477	0.771856	1.24577	0.565301	0.328605	NA	0.502439	0.662797	0.389851	0.452559	0.217482	0.640176	1.35059	1.03653	0.638811	NA	1.26404	0.556399	NA	1.03888	0.603838	0.291	0.90292	1.04339	NA	0.28986	0.788667	0.487202	0.59473
557	IL2-3	6	1.13787	0.645249	NA	1.27427	1.57091	1.1757	0.276286	1.12906	1.57356	1.72503	0.519791	0.706001	3.50667	0.636191	1.75677	NA	0.885949	0.90898	1.64809	0.418043	0.765492	1.21997	0.671884	2.11382	1.00278	0.617484	1.46514	1.03815	1.37362	0.504406	0.709404	0.871119	0.383865	0.765199	0.543651	1.70425	0.792111	0.920215	1.17984	0.937755	1.40053	0.600971	1.21693	1.30082	4.96667	0.495328	0.954698
620	IL2-3	6	1.17092	0.858827	0.447116	1.16345	1.00781	1.40662	0.225026	1.06849	1.11895	0.701096	0.340378	0.617933	0.652264	0.87205	0.531261	1.40292	0.858167	0.970453	1.09456	0.55087	0.830604	1.57114	1.51604	2.89289	1.77685	0.659929	0.946417	0.622702	1.58664	0.890468	0.989426	0.618014	0.933727	1.26768	0.855772	1.56407	2.77394	0.273027	0.826637	1.05946	0.371501	0.119447	0.772464	1.4868	1.14283	2.10759	0.633869
137	IL2-4	6	0.58503	1.42213	0.512793	0.782706	0.892595	0.769942	0.198751	1.15286	0.747118	0.739178	0.750562	1.00245	0.437089	0.522816	0.838597	NA	0.965593	0.792638	1.31097	1.34312	1.27124	1.05171	2.36967	0.921184	3.79802	0.978783	1.16355	0.903819	0.614791	0.800683	0.923887	1.25886	0.640849	0.817586	0.852094	1.13962	1.74225	0.301129	1.21373	0.674266	1.55772	0.982173	NA	1.17976	1.26502	4.13488	0.59565
543	IL2-4	6	5.48594	3.45778	2.81896	1.83189	1.37938	3.58878	0.195562	3.0014	2.77304	1.38629	1.46055	0.383601	1.3665	3.27441	1.12613	2.44803	1.15245	0.951428	1.32768	1.11463	2.35831	5.7121	2.66949	4.48849	2.89612	1.72899	1.83417	0.882896	2.38723	2.55182	2.69287	0.887279	2.74106	1.24762	1.59148	1.01665	3.66963	0.708816	NA	2.82461	0.811131	NA	NA	0.290478	0.997792	4.99635	0.560652
116	IL2-5	6	1.66683	1.12534	0.780911	0.768011	1.4054	1.93763	0.147115	1.61948	2.78645	1.83707	0.858575	0.513239	0.542401	0.847966	1.36023	NA	1.27505	0.868349	1.43002	1.06034	1.33767	2.03494	1.19199	2.61807	0.686229	1.19016	0.895467	1.83219	2.16491	1.16802	0.921182	0.980935	1.44346	1.62345	1.26314	1.08384	0.648084	0.22587	0.706027	1.37711	0.247092	1.09382	NA	1.44298	1.00479	1.76282	0.716836
245	IL2-5	6	0.672457	1.1738	NA	0.658449	0.745765	0.310499	1.17629	0.617824	0.26101	0.569936	2.24722	0.627335	0.894782	1.57016	0.465832	0.553479	0.490276	0.881391	0.561691	0.861517	0.45299	0.138528	NA	NA	0.267878	1.23581	0.491201	0.726648	0.2719	1.69278	1.01069	1.21458	1.72554	0.46553	1.1442	0.48127	NA	1.18516	NA	0.705274	0.411532	1.30612	NA	0.908864	0.213328	NA	1.38066
526	IL2-5	6	0.438368	0.682713	NA	0.385002	0.328782	0.436715	1.22156	0.583833	0.227249	0.297436	0.729958	0.421687	0.765343	1.39812	0.68865	NA	0.417924	0.849166	0.464443	1.31395	1.58622	0.558108	0.642577	0.250292	0.494732	0.875227	0.300791	0.399248	0.104408	0.341328	1.15884	1.68386	0.597283	NA	1.4497	0.941757	1.13432	0.654977	0.876171	0.518539	0.870734	1.17283	NA	0.758003	1.2402	NA	1.27592
908	IL2-5	6	0.543188	1.1597	0.958171	1.05094	0.677856	0.918033	0.398417	0.984921	0.399134	0.832487	0.563757	0.698876	0.418117	0.759076	0.588161	0.661129	0.96831	0.823616	0.431486	0.77448	0.940241	0.696792	0.507994	NA	0.379944	0.765575	0.467755	0.772534	0.612803	0.806414	0.957446	1.69889	0.762664	0.736859	0.91527	0.476556	0.675701	1.16518	0.837435	1.07179	0.794479	1.29087	NA	1.05069	0.61301	NA	0.997425
141	IL2-6	6	0.458802	0.600704	1.1831	1.60795	0.73637	1.49908	0.933678	1.28553	1.27135	0.604907	0.488475	0.321671	3.10733	1.2433	0.883407	0.701858	0.393824	1.69625	0.329167	0.97757	0.744637	0.587446	NA	0.164853	0.344713	0.842567	0.555993	0.521714	0.86056	0.912529	0.754172	1.11526	0.414746	0.293353	1.14067	1.11909	NA	1.51077	0.488668	1.74521	0.351667	0.871696	0.972611	0.887819	0.474176	0.141563	1.29683
262	IL2-6	6	0.436215	0.344447	NA	0.508429	0.542787	0.7168	0.442573	0.911468	0.71546	0.224911	1.55721	0.61481	1.43725	1.3371	0.317143	0.314761	0.306878	1.31447	0.213517	0.994257	0.408883	1.02394	NA	0.239867	0.282584	0.793967	0.611188	0.825113	0.21402	1.11177	1.13613	1.35804	0.825201	NA	1.15626	0.593037	NA	1.81614	0.408728	1.2084	0.847361	1.28286	0.388442	0.525835	0.496269	0.211338	0.661464
559	IL2-6	6	1.71767	1.18082	0.700166	1.13805	0.821183	0.954391	0.467841	1.11296	1.05459	0.977972	0.395783	0.672864	0.53459	1.18967	0.40921	NA	0.490413	1.31697	0.811275	1.04134	1.038	1.23138	NA	0.550598	0.342418	0.580596	1.67782	0.810084	0.986483	1.107	0.688857	1.10541	0.909673	0.969293	1.4141	1.49994	0.679805	1.36817	0.965424	1.13492	1.03634	0.744873	0.58289	0.849851	0.427445	0.422504	0.564602
612	IL2-6	6	1.6413	0.765868	0.508048	1.56616	0.166841	1.56881	0.169342	1.72752	1.85473	1.32547	0.970357	0.673386	1.55753	0.67437	2.04982	1.12432	2.36698	1.33091	2.42441	0.320544	1.15526	0.767986	1.77963	1.20297	1.20587	1.67849	0.970466	2.07355	2.13193	1.18689	0.308895	0.960528	0.864997	1.92168	1.02823	1.52549	0.53144	0.204654	1.50273	1.22463	0.938805	0.899613	1.19863	1.52388	1.53805	0.377742	1.55459
901	IL2-6	6	0.126847	0.630788	0.680294	0.566312	0.611571	0.446284	2.50815	0.781431	0.593168	0.491353	1.24077	0.766792	1.45743	1.03021	1.28505	0.35987	0.297459	0.977764	0.987668	1.17062	0.998183	0.385126	0.737792	0.332763	0.574788	0.466231	0.511664	0.483547	0.771549	1.25344	1.1158	1.19231	0.961465	NA	0.96984	0.616539	0.984485	0.648032	0.330917	0.918875	0.848177	1.21773	0.70718	0.746356	0.371879	1.26496	1.65726
120	IL2-6-5	6	1.02959	0.846088	0.725396	1.84502	1.78792	1.41529	0.132963	0.799593	2.10474	1.68305	0.82988	1.04933	1.63908	1.03973	1.52843	NA	1.35276	0.920621	1.35392	1.2385	1.33204	2.44027	1.16076	2.39307	1.50308	1.0585	1.59884	1.9179	2.65951	1.48397	1.02049	0.708953	1.55735	2.4325	0.554666	0.677661	0.69076	0.35127	1.27982	1.2525	0.455288	0.701522	1.00627	1.73293	0.895967	1.60917	1.21048
234	IL2-6-5	6	0.712291	0.346456	NA	0.470497	0.476189	0.514287	0.780563	0.433467	0.264117	0.33243	0.912223	0.625838	0.856981	0.502976	0.21239	NA	0.349639	0.578378	0.474886	0.96262	0.914799	0.599838	0.76249	0.110146	0.217764	0.715174	0.366438	0.73444	0.367961	1.19883	1.6662	1.03263	0.628529	0.484472	1.70669	2.29233	0.513667	2.07602	1.44751	1.38528	2.1789	0.934843	NA	1.10652	0.949782	NA	1.44077
534	IL2-6-5	6	1.06572	0.61716	NA	1.40168	2.28295	1.47229	0.598269	1.4676	1.92601	2.0607	0.67146	0.61904	0.791203	0.636871	1.38339	NA	1.70477	1.23252	1.50969	0.854211	0.858385	1.07528	0.862641	0.442938	0.829727	1.17276	1.17262	1.57482	1.35508	0.716976	0.831076	1.06993	1.00845	1.365	0.709853	1.93886	0.549389	0.753289	1.16118	0.977081	0.958263	0.969284	0.735385	1.31932	1.15583	0.228454	1.10351
635	IL2-6-5	6	0.296918	0.717798	1.44565	0.349268	0.250692	0.429	4.23367	0.368787	0.297106	0.349845	1.46043	3.3786	1.35152	0.900856	2.77607	NA	0.25425	0.857008	0.387295	1.21836	1.34939	0.353714	0.643239	0.462651	0.423134	0.990378	0.594197	0.588377	0.147617	1.27126	1.34633	1.52651	1.79934	0.311905	1.32341	0.961758	1.15437	1.41721	1.55895	0.727344	0.69868	1.31885	0.228645	0.438497	0.723613	0.389212	1.25991
635	IL2-6-5	6	1.0205	0.967054	1.66764	0.389476	0.5246	0.38245	1.68944	0.512464	0.288789	0.237958	1.57758	1.01548	0.700688	1.52367	0.875981	NA	0.300765	0.840589	0.365752	1.19862	1.57666	0.517741	0.453061	0.159026	0.417945	1.02071	0.598936	0.356402	0.169172	1.15457	1.52545	1.09089	0.966844	NA	1.24117	0.247503	NA	1.23669	0.812897	0.590106	1.19465	0.602954	NA	0.233853	1.20269	0.344572	0.523965
935	IL2-6-5	6	3.27737	0.702553	0.911045	1.66915	0.569108	1.79881	0.775666	1.69319	1.50629	1.45374	0.503901	0.667515	1.45979	0.77287	1.67007	1.88376	1.89411	1.17371	1.06571	0.727938	1.05929	1.35327	1.5289	2.2462	1.67477	1.35289	0.905257	1.56632	1.97723	0.829451	0.845114	1.12009	0.681414	2.251	1.07386	2.15523	1.16497	0.607151	1.06004	1.24668	2.99623	0.843507	NA	1.21248	0.0417785	NA	0.895785
157	IL3-1	6	0.290342	NA	NA	0.0154803	0.092835	0.0114625	0.505697	0.0149583	0.0328211	2.74643	1.00277	1.93457	NA	1.09301	0.523149	0.828605	2.40673	0.732021	2.10601	1.12471	1.43354	1.19788	1.59859	0.673597	3.16382	1.886	0.813035	1.54698	0.0954057	0.344961	1.14256	0.461651	1.67171	1.15139	1.11356	0.965108	1.26492	0.694297	3.31198	0.207967	0.796637	0.835878	NA	0.957276	1.10707	1.00888	0.862768
202	IL3-1	6	2.71377	1.16469	0.966559	1.95134	1.39951	1.70319	0.675882	1.73089	1.12065	0.193857	1.39013	1.02332	0.514959	0.977263	0.364195	NA	0.24206	1.22408	0.476995	1.02702	0.923384	0.993126	0.45785	1.03537	0.715135	0.462339	0.459084	0.631445	1.22035	1.04194	0.563415	0.714363	0.786578	0.588962	0.635553	1.16542	0.164015	1.27399	0.788746	0.81115	2.21526	0.737688	1.15235	0.934074	2.86713	0.879674	1.14647
570	IL3-1	6	0.461692	0.769641	1.15436	1.73904	1.55885	1.28764	0.340243	1.09949	1.24783	1.50899	0.421815	1.01049	1.75514	0.724565	1.56812	0.417668	0.468031	0.732334	1.27534	0.26948	1.08789	1.07182	0.928421	0.429239	0.549975	0.919016	0.905179	1.17937	0.988679	0.713908	0.703317	0.791235	0.667861	1.06904	1.08625	1.06387	1.53336	0.631253	0.736684	1.46371	1.25572	0.805625	0.896642	0.80936	1.62829	0.36679	0.401259
666	IL3-1	6	0.350671	0.956537	0.640374	0.751787	0.570034	0.630057	0.207461	0.688077	0.466328	0.49565	0.155635	1.12797	0.863395	1.41196	0.293909	0.369601	0.360528	0.943691	0.257619	1.6763	1.03621	1.56469	0.360969	NA	0.518988	0.639601	0.600713	0.558103	0.268797	0.579475	1.08308	0.788357	1.0954	0.178924	NA	0.0674035	NA	1.35328	0.744421	0.722706	1.79413	1.31457	0.149506	0.535304	0.384229	0.174761	1.04093
929	IL3-1	6	1.46928	0.784963	0.415545	1.83117	0.980155	1.76733	0.263645	1.45642	1.70255	1.06733	0.840526	0.407279	1.37859	0.997495	1.6043	1.28663	1.46624	1.04973	1.14521	0.869855	0.923155	0.887393	0.974176	1.46671	0.818905	1.25821	0.968567	1.20004	1.97099	0.833742	0.763167	0.497679	0.434503	0.832402	1.01167	1.01181	0.675197	0.633369	0.570857	1.44422	1.92976	0.562104	1.24483	0.999533	0.448903	0.804773	0.67238
129	IL3-2	6	0.485806	1.37047	0.954039	0.524553	0.580953	0.475543	1.03175	0.729103	0.325786	0.362337	1.60281	1.57826	1.37756	1.59323	1.2027	0.913892	0.335533	1.20116	0.55142	1.88763	0.44524	0.304479	0.573193	0.301038	0.355314	0.794161	1.33844	0.667646	0.388613	3.22777	1.74411	0.838268	1.84824	NA	1.42754	0.401589	NA	0.874901	0.423207	0.70981	0.333579	1.00829	0.342907	0.58179	0.510936	0.255246	1.25298
545	IL3-2	6	0.401799	1.44654	0.908572	0.821349	1.81319	0.465494	2.39626	0.698455	0.498961	0.563898	0.696922	1.22511	0.89815	1.17641	0.90915	NA	0.550575	0.744967	0.462104	1.22739	1.27354	0.272297	0.580726	0.298254	0.69876	0.874822	0.894151	0.301831	0.201698	1.40529	1.25169	0.733429	1.61339	NA	1.27019	0.32832	0.839734	1.23467	0.829351	0.552267	0.745649	1.39295	NA	0.422985	0.356107	0.43098	0.755867
941	IL3-2	6	NA	1.29826	1.32511	0.399259	0.761098	0.255756	1.15388	0.620385	0.0757632	0.38934	1.21253	0.84963	0.572726	1.82169	0.612252	0.372241	0.430041	0.622672	0.297794	1.18125	1.04254	0.536443	0.556894	0.605744	0.463193	0.666467	0.608208	0.301251	0.203611	1.3542	1.00113	0.491753	1.95114	0.505657	1.10757	0.0574253	0.997811	1.5239	1.16536	0.403554	0.449864	0.679478	NA	0.763955	0.560149	NA	1.51721
634	IL3-4	6	0.541001	1.32218	1.31947	0.559691	0.465231	0.386244	4.13273	0.657554	0.216851	0.357359	1.13882	0.989587	0.668351	1.4173	0.997639	0.260909	0.351374	1.00586	0.246863	0.935865	1.38798	0.233968	0.492029	0.187643	0.354863	0.819097	0.699637	0.423937	0.229827	1.89269	1.50966	0.849476	1.8177	NA	1.62282	0.122962	NA	0.986981	0.735356	0.580668	0.387324	1.14924	0.267706	0.796255	1.40237	0.928785	1.45972
917	IL3-4	6	0.572996	1.07191	1.47357	0.746429	0.750813	0.501727	1.44065	0.820169	0.366579	0.419956	1.31215	1.02985	0.63194	1.33495	0.286135	NA	0.332858	1.16848	0.463835	1.37708	1.23272	0.471327	1.02002	0.450527	0.499633	0.970866	0.589059	0.862371	0.432423	1.3641	1.25301	1.91696	1.71658	0.653432	1.11572	0.553696	0.80863	1.05545	0.819004	0.483702	0.61604	0.559139	NA	0.79341	0.735048	NA	1.47364
138	IL3-5	6	0.756975	0.486449	NA	0.604251	0.44884	0.933565	0.356621	1.01673	0.334406	0.485072	0.435234	0.317213	0.563536	1.65067	0.93201	NA	0.589112	1.34762	0.503718	0.360139	0.93153	0.574085	0.53584	NA	0.378318	0.810289	1.19972	0.841411	0.554411	0.564683	1.21714	0.334368	0.309975	0.472705	1.43686	0.902059	NA	0.596567	0.300539	1.07069	0.653704	0.25745	0.233658	0.61665	1.11705	0.281885	0.289258
268	IL3-5	6	1.28455	1.54813	1.08294	1.67017	1.79329	1.4663	0.0982999	1.30744	1.78737	2.39211	0.911711	0.553297	1.00216	0.559616	1.29696	3.25269	1.84013	0.810632	2.45342	0.865969	0.692869	1.6314	2.21491	3.12874	1.63605	1.56381	1.32329	1.5115	2.1063	0.904009	0.797025	0.864091	1.29702	1.81943	0.727875	1.11135	2.35482	NA	1.47087	0.96591	0.301458	1.42043	1.60845	1.77402	0.264662	2.56325	1.98381
511	IL3-5	6	1.27643	1.27188	NA	1.56882	1.82744	1.45982	0.292877	1.36786	1.88238	1.75303	0.524197	0.681652	0.880555	0.437067	2.11022	0.94498	1.99432	1.01137	1.60459	0.757933	0.889598	1.76949	1.96655	3.40567	1.35312	0.465295	2.131	1.20213	2.10202	0.85419	0.656329	0.375611	0.919722	1.77597	0.675674	0.950475	0.96981	0.086283	1.33603	1.09984	0.594407	0.67268	1.96625	1.24231	0.487615	1.71611	0.578953
641	IL3-5	6	0.19953	1.07218	NA	0.53888	0.772313	0.454508	1.07661	0.690725	0.365111	0.931303	1.24176	2.03108	1.30557	1.20231	0.38432	0.489521	0.511367	1.06183	0.564507	1.29649	1.71381	1.44075	NA	0.21505	0.98552	0.915372	0.21325	0.890716	0.133355	1.71065	1.17417	0.608198	1.94201	NA	1.60802	0.140842	NA	1.36644	0.902949	0.8064	1.15324	1.23377	NA	0.446539	0.236222	0.173242	1.08673
936	IL3-5	6	0.574965	1.51079	0.418645	0.869747	NA	0.913522	0.168285	1.06371	0.572693	1.14512	0.656414	0.847664	0.87758	1.03453	0.404365	0.717759	1.24323	0.805558	1.06925	1.21884	1.207	1.70811	NA	NA	1.02715	0.76602	0.664651	0.577176	0.361351	1.00417	1.13746	0.988015	1.40046	NA	1.25361	0.216742	NA	1.76035	1.06047	0.553181	1.18217	1.63684	NA	1.08481	0.301502	0.445383	0.778364
118	IL4-1	6	1.59433	0.76706	0.624501	1.08531	1.17255	1.4898	0.126289	1.14789	1.8157	1.77394	1.01139	0.343215	1.0289	0.556261	3.10297	1.99314	1.94499	0.80966	1.75329	0.604916	1.106	1.31221	2.01567	6.91572	1.02873	1.1322	1.49138	1.29372	2.43635	0.889024	0.586283	0.61665	0.825152	1.58009	0.790791	1.10843	0.69683	0.0843607	0.540536	1.22792	0.314572	0.946651	1.17304	0.0142912	0.923466	2.07183	0.962249
565	IL4-1	6	0.685761	NA	1.3824	0.60569	0.498167	0.34083	0.684144	0.71995	0.245444	0.28476	1.02759	2.56384	0.798404	1.01472	0.36487	0.330789	0.32689	0.7573	0.217788	1.43276	1.43127	0.804274	0.593636	NA	0.389068	0.701988	1.93409	0.459745	0.261927	1.08044	1.45956	1.41095	0.84982	NA	1.09161	0.300207	NA	2.15814	0.398412	0.876145	0.47015	0.432216	0.31062	0.339196	0.292934	NA	0.14301
944	IL4-1	6	0.327709	1.2269	0.669071	0.518096	2.38075	0.447178	1.06407	0.498813	0.212168	0.483079	1.62699	0.77673	0.871989	1.04102	0.368677	NA	0.463157	0.853119	0.999631	1.47021	1.01228	1.18721	5.13529	1.13683	1.51174	1.09847	1.24166	0.635819	0.239513	1.59849	1.48197	1.08284	1.89222	NA	1.04664	0.790306	NA	1.70793	0.691792	0.948412	1.00509	1.36603	NA	1.05746	1.04024	0.559094	1.00414
158	IL4-1-1	6	1.49553	1.35955	0.726099	1.83173	2.035	1.65306	0.521195	0.962119	1.77428	1.21012	0.176862	0.868016	0.718465	0.356058	1.61812	0.819966	0.730029	1.1859	0.736211	1.21774	0.862582	1.33859	1.96334	2.62537	0.760859	0.413213	1.31718	0.904239	1.87486	0.987506	0.562258	1.13017	1.01486	1.26824	0.579801	0.622142	0.972456	0.152464	0.568613	0.904298	0.903954	0.982668	1.4206	1.22591	0.937482	1.80612	1.08463
241	IL4-1-1	6	1.41767	0.731524	NA	0.357264	0.352113	0.428551	0.7826	0.669443	0.102927	0.190149	0.696217	0.43593	0.687175	1.74235	0.347383	NA	0.219208	0.693726	0.193111	1.93202	0.411597	1.32061	NA	0.4846	0.314236	0.649916	0.768935	0.609938	0.168983	1.63177	1.31919	1.52403	0.726949	NA	1.38444	0.583177	NA	1.73719	0.222057	1.00204	0.885856	1.01531	0.200789	0.410617	0.70783	0.967178	0.593535
503	IL4-1-1	6	0.361513	1.10755	1.32411	0.617289	2.18153	0.219481	3.97973	0.33165	0.175327	0.25318	3.77665	2.5358	0.559665	1.59023	0.328027	0.168361	0.195623	0.637768	0.341078	1.66271	1.52301	0.615672	0.392783	0.207126	0.41482	0.998153	0.939482	1.13126	0.232598	1.46033	1.75669	1.70065	1.54031	0.712121	1.49316	0.320045	0.783469	1.73288	0.688114	0.515883	0.608196	1.42824	0.268507	0.507855	0.468221	0.823333	1.06103
651	IL4-1-1	6	1.83824	1.79395	1.05867	1.31337	1.81844	1.40735	0.185578	1.25961	1.5207	1.12449	1.97433	0.395191	1.05755	0.812451	0.709934	1.71059	1.22322	0.952491	1.99624	1.25772	0.909969	1.2651	1.47099	2.76237	1.23485	0.871743	0.954452	1.0432	1.77134	0.554664	1.15505	0.63134	0.802506	1.11004	0.052822	1.09236	1.37085	0.114412	1.05942	1.19654	0.234635	0.649645	NA	1.27524	0.368224	1.46628	1.01239
957	IL4-1-1	6	1.64218	1.04262	0.6519	1.8563	1.37465	2.0186	0.468022	1.53772	2.05897	2.30616	0.480599	0.469156	1.21911	0.762771	2.16537	2.66794	2.42315	1.13222	1.57645	1.0139	0.959856	0.854706	0.687821	1.14742	0.997031	0.947508	1.27144	1.17449	2.37538	0.70301	0.668835	0.861085	0.775237	1.97663	0.695887	1.71335	0.703651	0.606505	1.5329	1.00393	0.488585	0.661205	2.77336	2.01129	1.23306	0.689831	1.16583
128	IL4-2	6	1.19528	0.784171	0.419972	1.87824	1.83898	1.63861	0.251687	1.60412	2.36052	2.79518	0.684548	0.329277	1.03612	0.51381	1.50523	0.903172	3.89459	1.04961	2.15518	0.51997	1.75667	0.856774	NA	0.721911	1.81867	1.63641	1.73607	1.59045	2.84224	0.82416	0.684777	0.912904	0.786505	2.26943	0.722647	1.24046	NA	0.193033	1.24681	1.25445	0.258037	0.837405	1.08804	2.00972	1.19889	0.268304	1.2438
221	IL4-2	6	0.155639	0.0902004	0.100682	0.0950529	0.0861739	0.101644	0.544028	0.114179	0.0455904	0.0812488	0.105924	0.0623095	0.10506	0.112582	0.0555467	0.0583118	0.0465366	0.0710976	0.113205	0.0842332	0.128096	0.0570883	NA	0.054817	0.0238264	0.0811463	0.024374	0.0723765	0.0426782	0.0845512	0.0855377	0.17837	0.0914421	0.0584072	0.105258	0.123175	NA	0.129788	0.117819	0.0907302	0.063372	0.0803597	0.0422201	0.0938132	0.0738772	0.0348164	0.144567
561	IL4-2	6	1.55466	NA	0.429237	1.75266	2.56512	1.49407	0.327715	1.60898	1.73121	1.80223	0.671392	0.965902	1.20925	0.556372	2.03049	1.56537	2.38714	1.13399	1.61205	0.362686	0.895601	0.439317	NA	1.08768	0.67642	1.58491	4.81106	1.54285	2.44891	0.797713	0.384604	0.851668	0.820192	1.50741	0.637097	1.24887	1.21677	0.269949	2.21418	1.27074	0.937201	0.790495	1.21373	1.7469	3.44703	0.602566	0.7399
976	IL4-2	6	1.65726	1.25305	1.15893	2.01172	2.3966	1.66483	0.0841061	1.53668	1.59721	1.28303	0.445679	0.750534	0.853771	0.572401	1.85012	1.54142	1.5485	0.942363	1.08942	0.825655	0.92343	1.01768	0.822991	0.720043	0.544095	1.09152	1.86109	1.64631	2.88994	0.600641	0.13893	1.41521	0.469064	1.64661	0.85375	2.55222	NA	0.770861	0.977246	1.66409	0.619646	0.857553	1.72393	2.17005	2.25446	0.838974	1.60252
169	IL4-3	6	0.958375	0.972958	2.02509	2.03448	1.01934	1.70449	0.510627	2.02814	1.74778	1.21673	0.702076	0.859062	1.02506	0.481393	2.52119	NA	1.16902	1.15989	0.730283	0.792166	0.776119	0.625396	0.873033	1.24373	0.751692	0.714259	2.55375	0.630344	2.51953	1.70052	0.668197	0.808914	1.24076	0.842286	0.85176	1.23588	NA	0.855033	0.337232	1.05512	0.577037	0.532897	1.35217	1.17276	1.32734	NA	1.12352
258	IL4-3	6	1.26365	1.20636	NA	1.76383	0.916198	0.746025	NA	1.29066	0.583183	0.667957	0.542735	0.498264	0.64722	1.1466	1.77533	0.85641	1.00624	1.05102	0.576293	0.586559	0.607681	0.55576	NA	1.42575	0.617297	0.897191	1.29607	1.1939	0.807386	0.822651	0.663228	0.791637	1.13198	1.03731	1.1471	1.45817	NA	0.781474	1.06454	0.998935	0.960258	0.535505	0.799219	1.3246	1.31766	0.46646	1.00679
522	IL4-3	6	0.803414	0.739155	0.967278	0.731947	0.491333	0.534895	1.06801	0.705687	0.410371	0.514311	0.758262	1.43865	0.761537	0.760764	0.281263	NA	0.671548	0.683843	0.409497	0.657476	0.725092	0.483278	0.432625	0.229294	0.383351	0.714275	0.335304	0.327113	0.299005	1.03516	0.872664	1.02353	0.861052	0.270105	0.933509	0.692417	0.522863	1.28037	0.5155	0.771848	0.351557	0.563459	NA	0.964657	0.725915	0.338179	1.38628
618	IL4-3	6	1.27536	1.25499	0.932963	0.445991	0.408916	0.993016	0.11203	0.548584	0.219129	0.266065	0.662616	0.475534	0.294492	0.958061	0.449466	0.587878	0.302752	0.558356	0.183214	0.183705	0.73548	1.83459	2.06735	2.44148	1.1368	0.426265	0.563869	0.17494	0.483507	1.22721	0.708982	0.561579	2.33592	NA	1.11666	2.08556	1.40163	0.265811	0.848093	0.43536	0.538505	0.70768	NA	1.43498	0.480295	1.90222	0.454639
115	IL4-3-2	6	NA	NA	NA	0.00980206	NA	0.00434361	0.0672921	0.0195289	0.0447132	2.91141	1.38448	0.990234	0.304779	1.18994	0.650493	1.48877	3.26246	0.543605	2.32848	0.243749	2.57072	0.87528	NA	0.336706	0.214299	2.41035	1.2663	1.89542	0.112078	0.228598	0.958067	0.583982	1.87069	2.0202	1.14345	1.65089	NA	2.39425	2.09131	0.224778	0.566818	1.36823	NA	1.61992	0.864319	0.399273	1.41719
229	IL4-3-2	6	1.21889	0.85283	1.08766	0.449379	0.400463	0.337065	1.00687	0.581078	0.181301	0.187369	1.21574	0.581874	0.530847	1.37067	0.435428	NA	0.189433	0.628116	0.127865	0.759229	0.354007	0.260986	0.427433	0.493726	0.233756	0.464207	0.399359	0.250217	0.159697	1.40322	0.946489	1.14371	0.845667	NA	1.11136	0.862925	NA	2.15348	0.950836	1.05345	1.07013	0.713162	0.319696	0.700366	0.729016	0.34857	0.863482
514	IL4-3-2	6	0.453566	0.811734	1.0699	1.85081	1.37289	1.80359	0.751636	1.64395	1.46485	1.41611	0.62783	0.568206	1.47203	0.844491	1.78424	1.58591	2.34951	0.994808	1.74741	0.295689	1.2633	0.506374	NA	0.550765	0.592895	1.2621	1.5111	1.58721	1.9054	0.814688	0.772551	0.8233	0.901472	1.97381	1.05305	1.31894	1.22098	0.689798	1.12031	1.15829	0.488562	0.782897	1.04147	1.29486	1.63002	NA	1.40966
643	IL4-3-2	6	0.417213	0.545333	0.916963	1.17056	0.139507	0.935018	0.448107	1.20914	0.986231	1.38565	1.30147	0.639123	1.22457	0.916873	1.08004	1.12376	1.33467	1.2601	0.955196	0.307445	1.01021	0.426797	NA	0.177604	0.266669	1.50755	0.876559	1.07417	1.05159	1.06869	0.628274	1.52658	0.816063	1.64462	1.90257	1.78251	NA	0.860005	1.00712	1.0673	0.512459	0.62931	1.00743	1.14161	0.970422	0.1826	1.27505
938	IL4-3-2	6	0.459877	0.78074	1.74073	0.316184	0.29656	0.302428	1.8534	0.42883	0.169819	0.460737	1.42714	0.673288	0.856893	1.32521	0.533909	NA	0.63512	0.899485	0.41765	0.550333	0.945747	0.253124	1.24997	0.704571	0.760093	1.53123	0.379979	0.741449	0.469492	0.924881	1.08098	0.94593	1.09984	NA	1.2761	0.689898	1.05292	0.692987	0.785515	0.81939	0.286765	0.870415	0.32531	0.848425	2.12261	0.919927	0.646439
136	IL5-1	6	0.672899	0.83001	NA	0.297534	0.298403	0.465598	0.45849	0.586419	0.139194	0.566302	0.746698	1.42738	0.535716	1.66995	1.34926	0.873749	0.339127	0.85693	0.296894	0.909038	0.489267	0.915126	0.483665	0.121564	0.31782	0.78659	0.824509	0.484119	0.530646	1.15669	0.993733	1.01446	1.275	NA	1.23237	0.436042	NA	1.56716	0.676076	0.732101	0.588981	1.43503	NA	0.727677	0.493435	0.529505	0.546262
224	IL5-1	6	1.02624	0.883457	NA	0.925789	1.08683	0.674506	1.01655	0.906826	0.451208	0.512014	0.86607	0.445145	0.980364	1.2758	0.392399	0.69346	0.414769	0.873315	0.599363	1.48963	0.41683	1.11205	NA	0.274877	0.306776	1.01064	0.288642	0.734839	0.352724	1.17974	1.54878	1.40046	1.20401	0.333666	1.04477	1.20256	NA	1.49298	1.18023	1.06987	0.654424	1.50196	0.790315	0.910304	0.898187	0.461698	1.09239
578	IL5-1	6	1.38442	0.348265	NA	1.43683	1.07726	1.52393	NA	1.20828	1.60781	1.458	0.568996	0.435475	0.944425	0.68512	0.893577	2.61084	1.37063	0.982982	1.80987	0.709001	0.936138	1.59309	1.68547	5.01946	1.97415	1.01946	5.17817	1.28448	2.02395	0.864758	0.849607	0.824396	0.735918	0.00683218	0.723918	1.10983	4.57888	NA	0.708447	1.01612	0.377415	0.531654	1.68079	1.10584	0.25318	4.49586	0.221967
647	IL5-1	6	1.76854	1.12567	NA	0.492451	0.522358	0.0699682	1.85067	0.0601122	0.0474265	0.133846	0.793843	0.836554	0.495476	1.43808	1.49692	NA	0.590344	0.952575	0.503059	1.02516	1.66195	0.47404	1.11759	0.551514	0.951289	1.10841	0.228504	0.488423	0.374612	1.06242	1.76227	1.03697	0.921013	NA	0.804527	0.862465	NA	0.552655	1.19407	0.583362	1.06096	1.09393	NA	0.678944	2.5328	0.756033	0.595635
907	IL5-1	6	1.97244	1.13277	2.22525	0.527006	0.896973	0.538853	0.336329	0.69711	0.190252	0.251579	0.428771	0.997133	0.471851	1.17413	0.192652	0.192542	0.146426	0.40671	0.254458	0.893998	0.567366	0.867595	0.387958	NA	0.779739	0.914912	0.702843	0.62602	0.48655	0.910118	1.41395	1.36274	1.25064	NA	0.849804	0.281774	NA	1.5824	0.487605	0.32363	1.2621	1.51245	NA	0.351009	1.14754	0.665396	0.653869
122	IL5-3	6	1.22644	0.524705	1.11769	1.35296	1.59043	1.82066	0.256737	1.98977	2.22045	1.6392	0.282361	0.270153	1.42434	0.675539	1.75197	NA	1.06518	1.38622	1.15796	0.536205	1.2209	1.65945	0.862255	1.30646	0.668476	0.818912	0.953333	1.29445	2.59529	0.961857	0.972241	0.860202	0.766271	1.28724	0.957455	1.52968	NA	0.473168	1.05651	1.10333	0.988218	0.801683	0.525358	1.68491	1.00791	0.245551	1.15493
233	IL5-3	6	1.18721	NA	NA	0.302747	0.734538	0.348175	0.441905	0.579654	0.362761	1.07345	0.936721	0.983792	0.819304	1.28935	0.178853	1.01041	0.91295	0.96601	0.621945	1.47239	0.602228	2.04124	NA	NA	0.409033	0.845965	0.48407	0.719939	0.4128	0.624046	1.12134	1.3396	0.840751	NA	1.27445	0.52955	NA	1.52221	0.97287	0.725085	0.719476	1.52163	NA	0.618279	0.618233	0.177129	0.690698
519	IL5-3	6	0.511332	0.996713	0.796918	0.584067	0.996219	0.684933	0.839929	0.732551	0.617733	0.468923	0.588253	0.525969	0.841261	0.907721	0.352389	NA	0.786699	1.18978	0.644048	1.26151	0.196983	0.48379	0.713218	0.155823	0.403609	0.926635	0.589426	0.655625	0.233736	1.14028	1.12151	1.42634	1.09651	NA	1.02135	0.536152	0.843947	2.59678	1.5042	0.911101	0.970649	1.27184	NA	0.847133	0.318256	0.368697	1.60943
652	IL5-3	6	1.08049	2.502	0.827013	1.13728	1.26424	1.35763	0.123702	1.14964	1.35252	1.47928	0.290116	0.390524	0.674177	0.711704	0.426081	NA	1.23121	0.976157	1.2848	0.89196	0.74282	1.12123	2.0788	1.30064	1.48087	1.02239	1.54539	0.939722	1.4202	0.659354	0.781685	1.17204	0.756439	1.40738	0.639071	1.75136	1.23514	0.192245	0.832946	1.40663	0.618026	0.154883	1.4383	1.29308	1.2087	1.90131	0.794242
277	IL5-4	6	0.687038	2.3155	NA	1.99345	1.40643	1.28072	0.839505	1.23257	0.765835	1.51465	1.34881	1.8203	1.04104	1.29613	1.22432	1.47538	1.74087	1.47807	1.19507	1.41014	0.90866	1.44549	0.811623	0.381697	0.425705	0.858187	1.67006	1.25181	0.679529	1.55462	1.25868	1.57925	0.897269	0.631004	1.09548	0.782066	NA	1.22521	0.542583	1.03676	1.02701	1.33321	NA	0.688492	0.337725	0.197491	0.606499
155	IL5-5	6	2.14074	0.647405	0.809946	1.3905	1.65188	1.09391	1.52816	1.29915	1.09325	0.656436	0.34482	0.429684	1.50177	1.34699	1.30664	0.585485	0.27996	0.878698	0.403253	1.02703	0.662135	1.21121	0.319485	0.764859	0.263528	0.350994	1.57884	0.577532	1.46512	1.24949	1.27309	1.33965	0.61544	0.765165	1.38728	1.11653	NA	1.07158	0.295356	1.75331	0.736862	0.921387	0.541924	0.701038	1.22433	0.342458	0.790436
220	IL5-5	6	NA	NA	NA	0.0435389	NA	0.00482727	NA	NA	NA	3.48304	NA	0.764291	0.947224	0.548104	1.79176	1.7176	3.53035	0.752016	4.61542	0.497502	2.14123	0.581344	NA	0.708992	0.962571	1.80476	1.21536	2.01676	0.265542	0.25117	0.829136	0.376103	1.62261	2.27236	0.956437	1.12851	NA	0.515321	2.59802	0.508566	0.696129	1.05042	NA	1.82586	1.36778	0.182192	1.08482
548	IL5-5	6	1.34788	0.80454	1.61481	1.11214	0.24101	0.879451	0.324252	1.06931	0.985749	0.563307	0.380336	0.707601	0.561354	0.918891	0.35136	0.621163	0.811835	0.830057	0.642205	0.663011	1.05137	1.3724	NA	0.671464	0.463917	0.726243	0.667101	0.912252	0.81584	0.66802	0.929517	0.804957	0.693277	0.835068	1.21621	1.29311	0.707854	1.66618	1.00136	0.924333	1.8846	0.939711	0.576352	0.82751	0.748518	0.693531	0.759112
623	IL5-5	6	1.31436	0.599994	1.30834	1.38967	0.108651	1.24262	0.321254	1.28884	1.32511	1.70654	1.41343	0.977982	1.29826	0.824436	2.9963	0.975273	1.85479	1.31417	2.25794	0.82932	1.14042	0.423124	1.46281	1.08051	0.863505	1.3114	0.705049	1.96858	1.47707	0.954486	0.5742	0.608991	0.677308	1.45857	1.02892	1.08515	0.804259	0.23816	0.896204	0.848999	1.34574	0.728513	1.33772	1.39869	2.54866	0.719284	0.926416
978	IL5-5	6	0.5405	1.23892	NA	0.487693	1.03922	0.355206	0.986527	0.603713	0.102833	0.726306	1.75152	1.25163	0.706743	1.21238	0.443849	0.491285	0.531659	0.751254	0.446012	0.692853	0.890779	0.663052	0.862214	0.527848	0.957446	0.716634	0.69603	0.458276	0.466818	1.29176	1.44357	1.22177	1.78317	NA	1.23577	0.302381	1.13338	1.47188	0.855003	0.782182	0.676048	1.57786	NA	0.679082	0.509855	0.904166	0.498875
111	IL6-1	6	0.545928	NA	NA	0.132372	0.0811939	0.701564	1.3093	0.548176	0.853686	0.43944	2.03584	0.148339	0.729389	0.613867	1.08286	NA	1.9576	0.754156	2.67656	0.515087	0.984143	1.3833	0.377923	0.465088	0.350607	1.89224	1.08079	2.5413	1.52059	0.789027	0.934702	0.781895	1.3672	2.7714	0.949927	1.68736	NA	1.22059	1.73798	1.0709	1.74033	1.11938	0.855681	1.49408	1.16038	0.240323	1.16154
576	IL6-1	6	1.93523	1.1557	1.27116	0.978906	0.451181	0.812504	0.783011	0.941152	0.808401	0.549309	0.465891	0.74555	0.861461	0.690407	0.867354	0.497076	0.918937	0.801458	0.495927	0.92324	1.16708	0.95156	NA	1.01931	0.527916	1.27855	0.70551	0.526321	0.49666	0.691222	1.05413	0.848876	0.840921	0.83894	1.10181	1.31007	0.76045	1.59533	1.57033	0.950967	0.985861	0.63663	0.851955	1.06033	0.995176	0.633999	0.623834
617	IL6-1	6	1.65046	1.27749	0.798432	1.50047	1.0337	1.24938	0.147676	1.28068	1.54828	2.15016	0.715597	0.33505	1.32677	0.676966	0.802924	2.18564	2.38002	1.11018	2.34107	0.703825	0.862602	NA	1.52905	2.76413	2.19169	1.92532	0.902253	1.80053	1.5518	0.613864	0.969832	0.442418	0.876506	1.78099	0.0443196	0.791824	0.671757	NA	1.33272	0.903666	0.295887	0.876659	NA	1.34035	0.28368	1.28051	0.941581
926	IL6-1	6	2.47249	1.18936	0.827031	2.17102	1.88066	1.51336	0.231236	1.19138	2.22807	1.7518	0.33155	0.620051	0.941878	0.685829	0.787621	1.37016	1.7865	1.12436	1.47945	0.903751	0.976543	1.56591	0.742079	4.68628	1.51902	0.786606	1.58432	1.62284	2.91386	0.890829	0.652693	0.747963	0.657457	1.7493	0.546975	1.33532	0.918633	0.627951	1.35495	1.4199	1.56903	0.831108	1.85399	1.31881	1.26932	0.95533	0.97698
170	IL6-4	6	0.925252	0.657197	0.855186	1.48259	0.879922	1.48828	3.57592	1.38107	2.00068	0.858657	1.16321	0.820365	1.63826	1.00754	0.613215	NA	0.811543	0.895065	1.13757	1.45993	1.25398	0.441037	2.10175	0.426492	1.42654	1.00647	1.01351	1.23736	1.16546	1.18668	1.0744	1.0051	0.695471	1.03188	1.24033	1.75469	NA	0.939033	NA	1.40455	0.517922	0.504346	1.41408	1.54739	2.71335	NA	0.734476
272	IL6-4	6	0.748158	0.596945	0.742483	1.35549	1.11006	1.42607	0.448593	1.15451	1.54658	1.26602	1.01364	0.507681	1.03907	0.736893	1.95352	1.07818	1.06954	0.955782	1.49472	0.940168	0.56082	0.30422	0.708467	0.511925	1.41341	1.5607	1.18759	1.4239	1.87754	0.668362	0.756899	0.656368	0.70552	1.16191	0.944887	1.33252	0.146097	0.710935	0.859437	1.21001	0.710554	0.807405	1.27358	1.60965	2.24917	0.706688	1.46331
946	IL6-4	6	0.256909	0.674726	0.824256	0.525721	0.716038	0.546085	1.23137	0.60034	0.833051	0.849112	1.04632	0.586281	1.20888	1.06973	1.36636	NA	0.368742	0.733482	1.46996	1.38703	1.10473	0.331851	NA	NA	0.737539	1.19797	0.909157	0.843994	0.324107	1.31758	1.50287	0.851733	1.46137	NA	1.47122	0.969854	NA	1.1594	1.26965	0.678095	1.18632	1.56572	NA	0.770042	0.798149	0.840388	1.06565
131	IL7-1	6	1.79062	0.770793	0.825202	0.773931	0.686285	0.947793	0.558628	1.15473	0.685743	0.567614	0.963839	1.14518	0.906222	1.01767	1.31542	0.933228	0.650532	1.40515	0.64706	1.23973	0.825405	1.01649	0.578736	0.700997	0.303107	0.719092	0.643162	0.806728	0.640039	1.04448	1.09855	0.648369	0.858066	0.642296	1.05662	1.39529	NA	1.5295	0.710611	1.10854	0.57034	0.725827	NA	0.944809	0.75375	0.49873	0.608569
253	IL7-1	6	1.33441	0.909166	0.795008	1.34397	2.05673	1.25279	0.113852	0.920474	1.72803	3.17761	0.722028	0.520109	1.03417	0.659644	1.03057	3.33151	2.9183	0.847995	0.0246457	1.01401	0.935717	1.01836	2.00858	5.25277	3.42395	1.34784	1.18005	2.00775	1.72667	0.905306	0.787566	0.478708	1.89042	2.41534	0.639742	1.00496	2.16513	NA	1.82342	0.829011	0.319985	1.0421	2.15245	1.34274	0.243749	2.37638	1.473
649	IL7-1	6	1.68677	1.11372	NA	0.810555	1.13402	1.30621	0.134617	0.981831	1.66829	1.91354	0.644251	0.445863	1.01319	0.746012	0.610372	3.04607	1.71277	1.00897	1.58259	0.634458	0.983595	1.28462	1.24613	1.77056	1.42054	1.19865	0.925694	1.42911	1.801	0.801879	0.889031	0.332643	1.10701	1.2988	0.692692	1.62278	1.72096	0.100834	0.789835	1.26849	0.345139	1.00812	NA	1.36797	0.295534	1.5731	0.975194
918	IL7-1	6	0.306827	0.777724	0.783136	0.585784	2.12353	0.368832	1.55128	0.527362	0.266897	0.571394	2.49792	0.295255	0.740131	1.23544	0.916016	0.440336	0.608952	0.800017	1.28011	1.46985	1.19524	0.569625	0.622144	NA	0.539269	1.0001	0.956082	0.63067	0.304623	1.19499	1.18668	1.24738	1.47554	NA	1.09296	0.722906	NA	1.15501	1.02245	0.631138	1.08764	1.91046	NA	0.934963	1.06883	0.813424	0.911385
102	IL7-2	6	0.555482	1.05254	1.59742	0.158921	0.770862	0.30103	0.301351	0.495249	0.089201	0.891661	0.962422	1.31906	0.90771	1.10418	0.537055	1.40384	0.88475	0.701377	0.844978	0.657903	0.680178	0.352367	0.482143	NA	0.238094	1.65913	0.610875	0.819597	0.194275	0.403416	0.822722	1.22927	0.773903	0.56137	0.98502	0.475538	NA	1.49471	0.791151	0.911938	0.363778	1.06567	NA	0.59798	0.358552	0.114773	1.05667
203	IL7-2	6	1.62105	NA	NA	0.480856	0.53136	0.763126	1.13192	0.700905	0.305687	0.726917	1.20271	0.509383	0.743953	1.21879	1.10651	NA	0.701874	1.232	0.50252	0.594222	0.571731	0.818778	0.855155	0.651369	0.534819	0.716349	0.0982881	0.875316	0.354849	0.343599	0.865884	0.82367	0.515261	0.575284	0.97073	1.25262	NA	1.72258	0.82399	0.805584	1.39998	1.45878	NA	0.924505	1.4385	0.402063	0.895133
552	IL7-2	6	0.291069	1.01863	1.6578	0.770773	1.1185	0.688351	6.23615	0.760106	0.762425	0.522473	1.83252	1.76494	1.1932	0.806959	1.79787	NA	0.61652	0.969738	0.511103	0.875235	0.961186	0.407906	NA	0.523337	0.438384	1.20845	1.13234	0.440545	0.32228	0.959147	0.867011	0.757846	1.05544	NA	0.876322	0.837862	1.1338	0.690718	0.486709	0.637279	0.970691	1.09118	0.403056	0.606433	0.708027	0.406711	0.980109
632	IL7-2	6	0.59323	0.888262	1.06988	0.752149	0.771115	0.755788	0.423437	0.876362	0.609503	0.576598	0.785015	2.20378	1.02702	1.29797	0.39482	0.656488	0.565966	1.247	0.511652	0.800318	1.59186	0.813576	0.460495	0.131767	0.413171	1.08458	0.804771	0.637351	0.616833	1.3684	0.808336	1.1436	1.23795	NA	1.21321	0.293932	NA	1.83152	1.39494	1.14914	0.802511	0.946157	0.409487	0.574551	0.69513	0.137305	1.14409
905	IL7-2	6	0.199872	1.19617	0.923423	0.859911	1.91568	1.02814	0.810131	0.831102	1.3241	0.737692	1.83262	1.20261	2.99757	1.53447	1.15877	0.891155	0.637533	1.03356	1.39875	0.803313	0.806286	0.176669	NA	0.770195	0.482416	1.05441	1.05844	0.560339	0.616668	1.16559	0.954433	0.881078	1.31217	0.648467	1.39224	0.45894	0.978985	0.682862	0.765209	1.1525	0.460247	0.506308	NA	0.447577	0.482363	0.453457	0.414283
156	IL7-3	6	0.402373	0.553902	1.04793	0.6874	0.457617	0.686919	10.8594	0.743531	0.776297	0.527882	2.26302	3.0186	1.17848	1.08962	2.2626	NA	0.565588	1.17817	0.540706	0.938196	0.418731	0.308873	NA	0.152563	0.483626	0.689936	0.934591	0.822203	0.34751	1.3921	1.28046	0.967766	1.0146	0.258941	1.19185	0.420048	NA	1.12191	0.468911	0.966555	0.480884	1.0648	0.286798	0.652919	0.933032	0.467944	0.404254
271	IL7-3	6	1.69417	1.43287	0.576504	1.46283	1.21558	1.39624	0.172415	1.10732	1.61314	1.29499	0.771752	0.369901	0.954443	0.582586	0.663823	2.15101	1.31174	0.648392	1.97652	0.938627	0.639723	1.30409	2.18692	3.3097	1.31161	1.03827	1.43085	1.25643	2.14644	1.03171	0.874785	0.818381	1.5621	2.13461	0.801753	1.15561	1.80715	0.106388	1.30388	1.00221	0.310565	1.79208	2.13736	1.72038	0.929943	2.03296	1.7472
549	IL7-3	6	0.213268	NA	NA	0.210975	0.366617	0.0604595	0.242612	0.129926	NA	0.105611	1.44114	1.03396	0.198261	1.43391	1.11856	0.0920178	0.0835549	0.360404	0.0865703	0.366999	1.37015	0.953052	0.305167	NA	0.355362	0.939572	0.762379	0.0816053	0.0456501	0.343506	1.57561	0.337549	0.163273	NA	1.27279	0.0209601	NA	0.534416	0.139749	0.124697	0.419607	0.160545	NA	0.0812781	0.338101	NA	0.047282
912	IL7-3	6	0.521304	1.29401	1.06395	0.773126	1.11934	0.575604	0.448403	0.674961	0.544659	0.676689	0.684699	0.41392	0.619716	0.789318	0.343445	NA	0.487702	0.5935	0.839459	1.43991	0.984713	1.83616	0.585059	NA	1.45796	0.95273	1.06388	1.33691	0.342034	1.19682	1.41117	0.957025	1.67662	NA	1.11923	0.747481	NA	1.54488	0.832486	0.88924	1.45669	1.46328	NA	0.907795	0.699828	NA	1.58811
150	IL7-4	6	1.1526	1.94146	NA	1.44172	2.5757	1.46109	0.345403	1.08726	2.69579	2.16455	0.819459	0.529755	0.851331	0.491266	0.874974	3.88289	3.04195	0.898661	3.13726	1.14734	1.33964	1.34679	3.05822	8.69652	0.964945	0.907589	3.0971	1.70677	2.61511	0.896517	0.705683	0.789906	0.99218	2.55091	0.52775	0.899334	1.05487	NA	1.04989	0.89123	0.438477	0.963226	NA	1.77956	0.807938	2.05324	1.00451
230	IL7-4	6	0.319461	0.774146	1.87131	0.318838	0.838974	0.35851	1.02911	0.586879	0.1982	0.436996	0.901637	0.74531	1.12273	1.31722	0.513771	0.275144	0.451934	1.39403	NA	1.45329	0.318578	0.479728	0.55675	0.249608	0.324441	0.884877	0.332988	0.841491	0.346534	1.72634	1.27668	1.54583	2.27689	NA	1.25653	0.366298	NA	2.92823	0.987507	0.659031	0.842088	1.70416	0.477197	0.783062	0.641098	0.50731	1.27513
517	IL7-4	6	1.42375	1.09423	NA	1.59694	1.65283	1.12405	0.159983	1.14413	1.7091	1.2397	0.342709	0.321185	0.816918	0.521747	1.94756	0.836814	1.12505	0.854087	1.6931	0.540763	0.977644	1.31913	2.68207	2.53124	2.73546	0.510302	2.14287	1.32573	2.25706	0.771094	0.447945	0.585536	0.720293	1.36165	0.555112	0.776863	1.42958	0.145532	1.13638	0.917772	0.810983	0.516141	1.72056	1.40901	1.39844	1.89215	0.604595
658	IL7-4	6	0.316421	1.28016	NA	0.52196	0.769092	0.473355	0.5731	0.504378	0.496867	0.539981	0.914646	1.42414	1.82452	1.7857	0.478762	0.522676	0.625928	2.24333	0.624495	2.17276	1.56754	0.750859	NA	0.174709	0.57288	1.03478	0.282658	1.06866	0.357531	1.78335	1.33113	1.26672	1.45183	NA	1.58386	0.774871	NA	1.99864	1.27365	0.756176	1.00895	2.05209	NA	0.674192	0.414225	NA	1.01148
101	IL7-4-1	6	1.63138	0.858104	0.959942	1.22934	0.928165	1.22684	0.230429	1.04131	1.00038	1.60609	0.400772	0.476622	0.926294	0.608147	1.5776	1.34363	1.21388	0.711989	1.1344	0.942819	0.885617	1.27732	NA	0.713019	0.767879	0.92688	0.813569	0.914202	1.07205	0.740727	0.787357	0.795447	0.688909	0.011827	0.750556	0.822577	NA	1.05631	0.593073	0.960556	0.998732	1.16574	0.590677	1.03793	1.2961	0.460979	1.19526
263	IL7-4-1	6	0.659024	0.693834	0.873792	0.781437	0.614165	0.663237	0.490527	0.840126	0.446576	0.835258	1.43825	1.62948	1.45494	1.00676	1.20888	0.54639	0.418324	0.764807	0.434254	1.45946	0.327937	0.971221	1.2066	0.451019	1.07843	1.20437	0.484199	0.93381	0.533928	1.31485	1.10066	0.861111	1.08132	NA	1.15371	0.522679	NA	0.839666	0.830658	0.917975	0.551528	1.05175	0.464879	0.53187	0.728836	0.51538	0.524614
521	IL7-4-1	6	0.922791	NA	NA	1.62899	1.49483	1.41812	0.94288	1.32068	1.3027	0.686701	0.485689	0.402836	0.893792	0.747126	0.920971	0.888215	1.20035	0.762271	0.996907	1.00292	1.10039	1.06361	0.719524	0.408399	0.993833	0.350573	1.72977	0.800065	1.35181	1.12736	0.833324	0.9813	0.510698	0.498389	0.88963	1.50803	0.379941	1.04696	0.894736	1.11157	0.87334	0.339312	0.871864	0.716704	1.546	0.341587	0.334893
650	IL7-4-1	6	1.28985	0.946153	NA	1.52851	0.837749	1.39847	0.957324	1.43904	1.41035	1.43191	0.505837	0.332628	0.565363	1.2176	0.988313	0.775108	1.83345	2.0436	1.51316	0.943423	1.42039	1.02649	NA	0.352963	1.35015	2.48353	0.383693	1.46328	1.17967	0.940057	0.832153	1.0593	0.748059	1.1823	1.04792	2.52352	NA	1.04051	1.11166	1.54592	0.431866	0.246758	0.518087	0.699665	0.640957	NA	0.557359
940	IL7-4-1	6	0.429742	0.902949	1.24017	1.052	2.09816	0.534508	1.16115	0.930755	0.493328	0.813489	3.49877	0.57059	1.10605	1.32283	0.425826	0.26102	0.810266	0.761671	0.936606	1.41314	1.30836	0.206503	NA	0.562512	0.606979	1.78177	0.855535	0.889111	0.423932	1.39332	1.39207	1.46279	2.46481	NA	1.4352	1.3529	NA	0.961942	1.1761	0.514183	0.760668	1.49484	0.698817	1.0408	4.41104	0.582213	1.59435
109	IL7-5	6	1.21206	0.874217	1.26868	0.360706	0.841863	0.199203	0.998693	0.470695	0.130939	0.730647	3.07728	3.2428	2.01557	1.3852	0.663608	NA	0.553745	1.21093	0.933496	1.02061	0.631803	0.287743	0.801924	0.17753	0.395444	1.65754	0.716849	0.970478	0.255523	1.93532	1.88233	1.1257	2.41606	0.461569	1.59162	0.513809	NA	1.06205	0.764599	1.27655	0.546336	1.12941	NA	0.608856	0.443788	0.182626	1.18062
265	IL7-5	6	0.695195	0.662235	NA	0.754929	0.745868	0.884183	0.250319	0.846046	1.89103	0.930768	0.891167	0.546023	0.78897	1.00034	0.684759	1.6756	0.99419	0.576474	2.19908	1.01202	1.43305	1.24764	1.58765	1.86407	0.668505	0.873752	3.00339	2.35787	3.10055	1.28889	0.486873	0.586713	1.30913	2.63225	0.414112	1.15485	1.15227	0.149898	1.50421	0.961407	0.735975	0.692333	NA	1.36859	1.02108	2.03846	1.05294
536	IL7-5	6	1.04753	0.872443	0.77662	0.985319	1.55338	1.222	0.436698	1.31868	1.88897	2.03351	0.564535	0.739103	0.776603	0.416253	1.95203	1.26625	2.09396	0.826599	1.70136	0.406041	0.867802	1.18589	0.772761	0.767637	0.864685	2.17796	1.4208	1.89957	1.66347	0.682367	0.612946	0.941387	0.979878	1.58364	0.723366	1.43111	0.705029	0.634254	1.65313	0.635976	0.930321	0.864387	1.58701	1.4371	0.871955	0.280356	1.05793
676	IL7-5	6	0.893633	0.722075	0.46336	1.10764	1.62768	0.924254	0.144028	1.13874	1.45857	1.72132	0.182257	0.496511	0.564672	1.04857	0.706855	1.79257	1.24651	0.952241	2.26108	1.19144	0.615294	1.1206	1.80808	1.94083	1.55519	0.906723	2.03886	2.12297	2.27325	0.786061	0.713886	0.510582	0.674059	1.96665	0.440578	1.42351	1.52663	NA	1.26603	1.22376	0.410839	0.149966	1.96756	1.47358	0.816428	2.26156	0.966375
902	IL7-5	6	0.812342	1.09599	0.987794	1.02714	0.482233	1.1626	0.392712	1.22363	1.3455	1.31461	0.506714	1.74451	0.629832	0.78095	0.508316	1.36853	1.46013	0.806903	0.821438	0.912724	0.916987	1.93114	0.826776	0.796323	0.737171	0.774828	0.69926	0.661266	0.553115	0.636915	0.822709	0.536049	0.625533	0.669519	1.04573	0.742786	0.590556	1.11236	0.702318	0.88187	0.764679	1.63318	NA	1.05583	0.636332	0.335214	1.03609
123	IL7-5-5	6	0.541087	NA	0.70127	0.266571	0.750049	0.765135	0.836027	0.71377	0.497129	0.318497	1.44268	0.737106	1.06803	1.49459	0.270425	0.560068	0.342808	0.797172	0.405327	1.3022	0.52161	1.18876	0.273963	0.250475	0.277379	0.801227	0.410846	0.771017	0.252526	1.03901	1.50715	0.849879	1.22644	0.453651	1.37696	0.773572	NA	2.27528	1.26235	0.873794	0.629301	1.35106	NA	0.605739	0.994706	0.278829	0.850114
261	IL7-5-5	6	0.679674	NA	NA	0.0577126	NA	0.0613596	0.0621173	0.0870744	0.0358753	0.947299	0.975185	0.0856947	0.432496	1.3694	1.39238	1.08052	0.417835	0.450675	0.756592	0.575421	0.620312	0.682371	NA	1.03695	0.864419	2.07067	1.2514	1.96904	0.38966	0.583991	0.986689	0.684829	1.86817	1.85688	1.31986	1.59108	NA	0.8986	2.39549	0.739748	0.980737	1.20728	0.282273	1.94372	1.24914	0.294225	1.25256
546	IL7-5-5	6	1.76344	1.09063	1.41411	1.06012	1.0953	1.31011	0.505846	0.921224	0.940513	0.52792	0.466538	0.717297	0.58636	1.29034	0.29693	0.678452	0.6476	1.35302	1.00926	0.956396	1.45944	1.6385	0.375965	0.814117	0.897853	1.00221	0.884701	0.746933	0.873824	0.99661	0.957887	0.755131	0.66383	0.87225	0.86418	1.51872	0.783116	1.33607	1.60816	0.831205	1.89999	0.9925	0.565628	0.889391	0.578127	0.660073	0.856729
661	IL7-5-5	6	0.310686	1.62764	1.5048	0.378361	0.25639	0.365747	0.640789	0.593541	0.115844	0.323876	1.30178	1.12234	0.64244	1.35963	0.433035	0.198835	0.227892	0.658414	0.222004	1.72031	0.905493	0.339999	0.361966	0.0815934	0.260515	0.545336	0.443133	0.314427	0.214305	2.03168	1.58121	1.50189	1.93227	NA	1.75917	0.176666	0.686575	2.30775	0.762623	0.631274	1.37669	1.28098	NA	0.466427	0.4133	0.33293	0.798473
948	IL7-5-5	6	0.311984	0.480115	0.933166	1.07863	1.05115	1.13636	4.52054	0.67358	4.95027	1.10014	1.9315	0.472761	1.49838	0.710471	2.8423	NA	1.81247	1.22154	4.66268	0.998268	0.962648	0.562937	0.983974	0.780798	0.800285	1.83159	0.879978	1.04345	0.403347	1.2116	1.0248	0.683244	1.47745	0.849946	0.83764	1.38398	0.56518	0.638605	1.67462	0.668887	0.827823	1.03327	1.09518	0.658024	0.364915	0.364496	0.935665
175	IL8-1	6	1.13367	0.215325	0.760617	1.32839	0.844547	1.1537	1.3351	1.32229	0.931325	0.549607	0.431231	0.736373	0.891703	0.748057	1.26721	NA	1.51167	0.719622	1.21815	1.35796	1.09871	1.38509	0.882659	1.14728	0.380899	0.926456	0.974363	1.04992	0.912092	0.659532	0.906683	0.90993	0.534745	1.01199	0.828029	1.47925	NA	1.25932	0.497617	0.938739	1.40792	1.02452	0.816418	0.815102	1.20447	0.34774	0.872338
248	IL8-1	6	1.03002	0.702769	NA	2.28863	0.807231	1.1129	0.988895	0.62506	1.02624	0.988447	2.44732	0.604813	0.880575	0.933902	1.52355	NA	1.27177	1.08301	1.26421	0.720291	1.17303	0.350514	0.688479	0.20308	0.558445	0.652617	1.10731	1.00031	1.39495	0.68927	0.678303	0.924935	0.582842	1.12659	0.515177	0.992874	0.797127	0.85234	0.43965	0.960001	0.840385	0.958475	0.675062	0.563808	1.20579	0.459238	0.407001
154	IL8-1-1	6	1.02155	0.98099	0.635183	2.00284	1.57725	1.73402	0.649301	1.41718	1.62472	0.543003	0.240557	1.22954	1.64986	0.745616	2.7811	0.501083	0.446719	1.27849	0.723477	1.8975	0.991141	1.20408	1.6174	2.43768	1.08656	0.659244	1.58658	1.02101	1.89628	1.19331	0.725901	0.796673	0.719569	1.03838	0.77244	0.722101	1.09439	0.153699	0.425	1.28774	1.98807	0.887635	1.27926	1.15528	1.36792	1.14906	1.02784
273	IL8-1-1	6	NA	NA	NA	0.0402733	NA	0.02445	NA	0.0302796	0.136925	2.10977	0.587281	0.799768	1.08086	0.68942	1.65561	2.79932	2.14153	0.979765	3.1403	0.368236	1.21872	1.76796	NA	2.81316	0.758181	2.07102	2.77427	2.48153	0.82729	0.424131	1.04712	0.754715	1.09788	1.76195	0.801084	0.695696	0.319515	0.207245	2.23425	0.611482	0.439447	0.965257	NA	1.3441	0.33556	1.50805	1.02719
507	IL8-1-1	6	0.847674	0.174592	NA	0.0758391	0.446282	1.02987	0.72588	1.07243	1.41306	1.20005	0.430245	0.686063	0.316145	0.747941	1.06542	0.585425	1.35555	1.12991	1.8284	1.23741	0.435216	0.609167	1.0439	0.837288	0.90457	0.913567	1.77361	2.09443	1.22132	0.65769	0.883575	0.253665	0.457463	NA	0.598592	1.13126	0.943848	0.361061	0.632421	0.621578	1.02246	0.543158	1.4881	0.88195	0.724392	0.680528	1.06289
922	IL8-1-1	6	0.144918	0.743777	0.75469	0.570498	0.50436	0.543689	1.81811	0.825925	0.277359	0.559973	1.02848	0.606664	1.05901	1.06906	0.407633	0.389919	0.397904	1.48482	0.467771	0.896986	0.932844	0.372038	0.527808	0.37979	0.660418	0.486046	0.501176	1.65267	0.408658	0.580231	1.04208	0.581025	0.502389	NA	1.12189	0.501444	0.518015	0.623149	0.465068	0.867461	0.592028	1.18301	0.247916	0.43613	0.407263	0.980459	1.0158
174	IL8-1-3	6	0.496205	0.332058	0.821038	0.490171	0.247473	0.22742	5.27307	0.770892	0.352767	0.44486	1.19994	0.40629	0.651452	1.4494	0.396333	1.06832	0.561593	0.650551	0.573792	1.00958	0.490266	0.341131	0.558557	NA	0.256463	0.844657	0.462271	0.621532	0.0968794	0.373986	0.895475	0.958157	0.257013	NA	1.30469	0.575622	NA	1.06764	0.393038	0.814745	0.401247	1.13193	NA	0.401789	1.59484	0.232231	0.734097
556	IL8-1-3	6	0.324802	0.991438	0.554476	0.426714	0.548187	0.42315	1.38444	0.564636	0.15627	0.433071	1.20364	1.09554	1.25372	1.47581	1.00956	NA	0.322281	0.852238	0.373252	1.04833	1.27733	0.21138	0.585033	0.133297	0.325011	0.741197	0.683227	0.441361	0.158345	1.41671	1.53228	1.03571	2.2152	NA	1.51441	0.236143	0.871657	1.02237	NA	0.55426	0.598032	1.47063	NA	0.464645	0.378727	0.352137	0.576115
665	IL8-1-3	6	0.764605	0.769406	0.740343	0.702669	0.569746	0.788148	1.44037	1.02907	0.715339	0.676892	1.46988	1.19264	1.54646	1.15841	0.308937	0.585888	0.900809	0.896607	0.554392	1.6025	0.811062	0.436766	0.358899	0.167221	0.382077	1.54392	0.7108	1.09437	0.619355	0.923166	1.04505	0.749806	0.846165	0.338088	1.28901	1.06989	NA	1.403	0.982622	1.31271	0.886467	0.458601	0.586233	0.730639	1.38037	0.329966	1.14251
119	IL8-2	6	0.48371	NA	0.772394	0.428819	1.04399	0.558717	0.825442	0.702595	0.51151	1.17533	1.58967	0.697813	0.707036	1.12187	0.192429	NA	1.28401	0.894826	1.11574	0.60478	0.730713	1.28187	NA	0.295922	0.490773	1.05236	0.440728	1.50269	0.687334	0.811168	1.44164	1.48946	0.828141	0.750539	1.36834	1.05147	NA	1.89401	1.75441	0.923358	3.08895	0.913579	NA	0.940651	0.353782	0.172562	1.20673
244	IL8-2	6	0.0253237	NA	NA	0.0321171	NA	0.0246378	NA	0.0467255	0.109807	2.58144	0.0767916	0.723884	0.684555	1.48915	0.548055	NA	1.9183	1.11728	1.46418	0.643508	0.99207	0.321222	NA	0.247229	0.300758	2.12772	0.921497	1.29834	0.158014	0.439868	1.36067	1.12418	1.61298	0.861492	1.5101	0.975413	NA	0.926364	2.03269	0.249464	0.470879	1.04252	NA	1.19071	1.09578	0.223289	1.64666
540	IL8-2	6	0.358682	1.14543	1.0895	0.889666	0.272157	0.749944	0.190341	0.83144	0.795174	0.45628	0.848468	1.39009	1.28184	1.20384	0.334232	0.480831	0.569509	0.764148	0.472082	1.24368	1.43329	1.60868	NA	0.434964	0.49184	0.792053	0.54534	1.00925	0.399378	1.34135	1.15935	1.18646	NA	0.7296	1.2966	0.151364	1.08504	1.22621	1.06769	1.18718	1.10131	1.84648	0.292769	0.991865	0.287641	0.602011	1.37738
915	IL8-2	6	0.35781	1.32474	1.1897	0.239809	0.68757	0.141655	0.825575	0.208427	NA	0.379609	2.29002	1.04627	0.451879	1.04089	0.589688	0.359557	0.418823	0.854506	0.331177	1.46741	1.18632	0.376083	0.908201	0.57344	1.00571	1.05217	0.492716	0.473318	0.265714	1.05974	1.17132	1.24095	1.55347	NA	0.871693	0.35556	1.10709	1.61035	1.04502	0.515922	0.700259	0.789773	NA	0.675377	1.29805	1.10479	0.824019
166	IL8-2-1	6	0.0695794	1.29178	0.852883	1.73825	0.790408	0.712129	0.698454	0.525816	0.624644	1.3917	1.17733	2.05577	1.12653	1.24601	1.50469	1.84269	0.819858	0.965688	0.476118	0.347483	0.676093	1.07063	NA	0.459406	0.180187	0.92623	3.40577	0.363032	1.68092	1.2375	0.887395	0.507101	0.238442	1.06163	0.971759	2.01352	NA	1.09059	1.19587	1.78625	0.891024	0.647312	2.6098	1.97337	0.258422	0.284845	2.06494
231	IL8-2-1	6	1.66036	0.715033	1.18148	1.33153	1.17813	1.33936	0.539718	1.2556	1.05713	1.24523	1.16669	0.645736	1.39333	0.870644	0.857421	1.67226	1.29428	0.925152	1.2631	1.06369	0.906963	1.63172	NA	0.591614	0.683266	1.28957	0.490292	1.19138	1.0833	0.978459	1.14193	0.784771	1.13949	1.14057	1.00175	1.67161	NA	0.922014	1.3354	1.1962	0.966445	1.52988	2.25431	1.51813	0.469382	0.77385	1.99868
530	IL8-2-1	6	1.70724	0.814435	NA	1.48365	1.42007	1.26757	0.254473	1.02176	1.68526	1.07646	0.289632	1.63178	0.913051	0.687297	0.715545	2.43685	1.71703	0.968462	2.46045	1.49848	0.60403	1.58725	2.13898	3.03508	1.22971	0.655141	2.5834	1.28736	2.55756	0.694692	0.766431	0.490052	0.549852	1.48721	0.669438	0.824104	1.44865	0.0751325	1.826	1.20147	0.463154	0.539726	1.44594	1.24976	0.427383	1.41776	0.557762
674	IL8-2-1	6	0.232549	1.3789	NA	1.19128	0.64584	0.879239	1.09156	1.2081	1.12584	0.709387	0.607808	1.67306	1.5483	1.17411	0.563795	0.4393	0.639439	1.87215	0.846601	1.63762	1.25494	1.21791	0.0450605	0.26565	0.946683	0.715958	0.90167	1.18078	0.763765	1.66228	1.21256	1.44769	2.32328	0.247458	1.28389	0.142014	NA	1.22789	0.694971	1.17634	1.24097	1.28509	0.598119	0.87945	0.354116	0.745938	0.457099
947	IL8-2-1	6	0.302809	0.582834	0.448958	0.838441	1.11587	0.771213	3.27341	0.590208	2.32446	1.1104	2.17406	0.613071	2.66718	0.694497	4.09631	0.517671	0.862537	0.739319	3.38468	0.917575	1.13394	0.360723	NA	NA	0.50811	1.49702	0.945565	1.21477	0.301025	1.37478	1.14876	0.793086	1.23078	NA	1.09214	1.62049	NA	1.11952	0.728302	0.716802	0.713729	1.04518	0.421662	0.608911	0.330499	0.355507	1.40082
162	IL8-3	6	1.33565	1.20375	0.746965	1.82325	1.09323	1.54153	0.727052	1.10364	1.63172	0.73778	0.234272	0.639131	0.821745	0.497999	1.57595	0.462421	0.496419	1.2399	0.534233	1.27208	1.02231	1.51635	1.80885	1.52467	0.983181	0.340377	2.01229	0.523943	1.69539	1.09085	0.953878	0.634041	0.553191	0.503147	0.704984	0.881799	0.824626	0.163531	0.207717	0.964517	0.659025	0.804866	1.09223	0.816986	0.86101	1.95229	0.611877
232	IL8-3	6	0.52104	0.906309	1.21066	1.17047	0.935987	0.984915	0.903937	1.24987	0.939335	0.290188	0.951022	0.264542	0.239298	1.18663	0.390051	0.359312	0.609214	1.55549	0.380005	1.45115	0.627895	1.63186	NA	0.246731	0.560607	0.704872	0.902124	0.737164	0.872248	1.45133	1.13269	1.73243	0.590579	NA	0.983095	0.779766	NA	2.14344	0.286655	1.11673	1.12476	1.28018	0.302676	0.577691	0.542241	0.247386	1.02511
509	IL8-3	6	0.649824	1.03877	1.21924	1.26184	1.26625	1.28162	0.818181	1.11578	0.829489	0.516762	0.450999	0.33451	0.835885	0.125032	0.45453	0.830047	NA	0.620077	0.359671	1.90319	0.491368	2.14065	NA	0.546961	1.27365	0.802642	0.914327	1.10052	0.67307	0.785261	1.41664	1.48703	0.482778	0.649569	1.30845	1.67716	0.796147	1.25193	1.23647	1.4428	3.45937	1.09835	0.728034	0.654728	0.728192	1.07254	0.79665
956	IL8-3	6	0.549585	1.04442	NA	0.815387	1.2311	1.05458	1.3931	1.29171	0.515086	1.08335	1.26771	0.556134	1.08479	1.03064	0.448085	1.03403	0.651195	0.952481	0.704074	0.945452	0.951429	1.23867	1.07278	0.931348	0.833861	0.871554	0.934294	1.025	0.61643	1.29664	1.08044	1.09471	1.91268	0.946752	1.12802	1.26569	0.766429	0.909991	2.07375	0.74948	0.686761	1.46057	0.720216	1.01443	0.188744	0.600999	1.05833
149	IL8-3-1	6	0.634671	0.847885	1.29737	0.102371	0.305935	0.10784	1.26683	0.194354	NA	0.28725	1.67577	1.12463	0.420126	1.86085	0.671654	0.774528	0.360678	0.503901	0.278779	0.673361	0.794909	0.258954	0.731944	NA	0.388354	0.738874	NA	0.451591	0.166755	0.502222	1.54364	0.759186	0.928879	NA	1.39206	0.226806	NA	0.933108	NA	0.537474	0.483427	1.17983	NA	0.407484	1.5175	0.191829	0.469137
212	IL8-3-1	6	1.12491	NA	NA	0.529643	0.930796	1.04265	1.30214	0.636986	0.494292	1.23223	1.26425	0.504369	1.12906	1.00506	0.825675	NA	0.831459	1.92657	0.767402	0.939767	0.793692	0.755222	0.956233	0.711161	0.56426	1.1703	0.337193	0.79898	0.697618	0.849585	0.891323	1.38266	0.83095	0.862899	0.967066	1.48911	NA	1.23856	1.33627	1.14976	0.954572	1.18041	1.29382	1.31831	1.48442	0.510869	1.05542
529	IL8-3-1	6	1.22098	0.936146	0.579492	1.43597	1.22898	1.78286	0.12415	1.06807	1.89331	1.2138	1.44368	0.477621	0.519707	0.729466	0.614329	NA	1.07471	1.20282	0.867497	1.10237	0.710403	1.79797	1.00626	3.58746	1.04211	0.560407	0.841515	1.24291	1.48298	0.566197	0.960588	0.55138	0.80894	2.01902	0.882879	0.750098	1.02859	0.123299	1.0022	1.03152	0.308126	0.948579	NA	1.4912	1.28554	2.04505	0.742279
614	IL8-3-1	6	0.506201	0.126868	1.63641	0.596549	0.815027	0.353714	2.66109	0.529891	0.291577	0.408037	4.60705	1.21129	0.846369	0.80363	0.741761	NA	0.252387	0.72355	0.306132	1.06383	1.25128	0.373767	0.595376	0.18435	0.593585	0.873027	0.679118	0.492221	0.192985	1.29818	1.40903	2.12816	1.59772	NA	1.4554	0.264897	NA	2.14517	0.954132	0.44037	0.784088	1.16595	0.307926	0.804306	0.581576	0.299845	1.32764
909	IL8-3-1	6	NA	0.677804	1.39805	0.523455	0.567287	0.3175	1.06479	0.748161	0.330501	0.380882	3.04553	0.625855	1.03658	1.1644	0.475862	0.238183	0.885616	0.966958	0.446375	1.54124	1.28418	0.48759	NA	0.610868	0.506118	1.09002	1.01766	0.865272	0.620507	1.63035	1.32576	0.603078	1.55003	0.454347	1.09184	0.954919	1.0764	1.21964	0.815313	1.29507	0.695581	1.26019	NA	0.934215	1.07394	0.761635	0.906803
140	IL9-1	6	2.43968	0.578116	0.978197	1.81726	2.15865	1.88015	1.68038	1.90454	1.84634	0.894816	0.21005	0.965868	1.7976	0.951004	1.43173	0.931325	0.612125	1.03035	0.76313	0.818588	1.14644	0.464461	1.15405	0.899382	1.0085	0.444251	1.02343	0.729755	1.80595	0.849667	0.781261	0.816594	0.546485	0.955741	0.863921	1.17833	0.955628	0.544937	0.586134	1.18329	0.710655	1.11482	1.07717	0.918413	3.48271	0.429893	1.30851
228	IL9-1	6	1.13491	1.36124	NA	1.88039	2.01695	1.71741	0.471499	1.40072	2.34614	0.94422	0.740812	0.695824	0.998293	0.437166	0.914961	0.841973	1.09395	0.845618	1.04072	1.71727	1.05182	1.26718	1.47072	1.69399	3.41064	0.852148	1.00097	0.994413	2.4124	1.4242	0.851559	0.459989	0.989071	0.836551	0.631003	0.920355	1.82032	NA	0.50384	0.904883	0.386455	0.914104	2.08508	1.20331	0.254124	1.883	0.842519
518	IL9-1	6	2.2389	1.30563	1.06681	0.880557	1.00086	0.962241	1.29217	1.15627	1.27171	0.789586	0.372036	1.62781	0.897215	1.038	0.972019	0.937246	1.04537	1.62961	0.914919	1.2085	1.00919	1.20028	0.376108	0.477248	0.480006	0.854736	0.693662	0.556987	1.12854	0.786114	0.802943	0.653496	1.05555	0.931414	1.19986	1.61509	0.907277	1.22737	0.740333	1.23691	0.945851	0.925726	0.663774	0.896212	0.904192	0.347356	0.613792
637	IL9-1	6	0.364969	1.09892	1.26334	0.436381	3.30591	0.381787	9.33787	0.496443	0.429169	0.545869	1.25466	2.9785	0.766465	0.960211	0.744178	NA	0.244839	0.77534	0.371868	1.80062	1.05002	1.02122	1.23354	0.880988	0.530473	0.904162	1.02144	0.735742	0.265284	1.14732	1.30131	1.22575	1.87005	0.257934	1.54044	0.978703	1.4621	0.606173	1.01527	0.395507	0.830822	2.05268	0.917731	0.865457	0.926976	0.348732	1.44105
167	IL9-1-2	6	0.578464	1.06092	0.872085	1.75625	1.05756	1.84209	0.902775	1.40485	1.81434	0.898829	1.2453	0.823628	0.721043	0.650519	1.48326	0.704456	0.63945	1.19348	0.246679	0.813574	0.621301	0.846401	0.790666	0.620748	0.369973	0.750622	1.01746	0.497537	1.03441	1.16586	0.832979	1.0376	0.431605	0.64716	0.913903	1.24281	NA	0.946673	0.213661	1.25013	1.34378	0.678865	2.1993	0.816374	1.40091	0.511809	0.878332
266	IL9-1-2	6	1.2483	1.69557	NA	2.06714	1.04334	2.17525	0.187514	1.29492	2.19618	0.625254	0.754287	0.660869	0.713058	0.925211	0.713528	1.33001	0.835726	0.79916	0.751168	0.764016	1.00191	1.75424	1.70613	1.63732	4.01797	0.904619	2.21638	0.664335	1.11694	1.0278	1.01073	0.823059	1.17902	0.753613	0.974374	0.917459	3.35075	0.379268	0.505231	1.33611	1.41037	0.968558	NA	1.24745	0.563773	7.55638	0.90837
524	IL9-1-2	6	0.235321	1.73533	NA	0.378809	0.901098	0.237007	1.17437	0.543588	0.127411	0.317217	1.39746	0.870141	0.631579	1.28426	0.40707	0.164869	0.213878	0.945175	0.285281	1.84817	0.232715	0.424298	0.415412	0.57065	0.515409	0.923134	0.486685	0.410797	0.108715	1.85582	1.48857	2.56435	3.03757	NA	1.66264	0.0650182	1.19265	1.49505	1.00656	0.575463	0.945711	1.66281	NA	1.03537	0.292516	0.638832	0.893297
604	IL9-1-2	6	2.3011	0.899139	1.1349	0.989842	NA	1.13439	0.839756	1.14227	1.01798	0.69442	1.28739	0.816665	1.15809	1.36652	0.815419	NA	0.725952	1.06912	0.367066	0.652786	1.24598	1.17346	0.389355	0.558542	0.733482	0.395701	0.222762	0.456668	0.539207	1.00108	1.31816	1.18044	0.929995	0.884407	1.56592	1.7583	0.649287	1.63911	0.976403	1.21525	1.52342	0.735724	0.38868	0.64511	0.703924	0.404883	0.893796
171	IL9-1-3	6	0.0242558	NA	NA	0.0435012	0.136137	0.657267	4.79499	0.713165	0.55172	0.431126	1.24878	0.529378	1.09031	1.31043	0.402699	1.28146	0.775105	0.751187	1.0185	0.845464	0.563547	0.310374	NA	0.45496	0.172545	0.723329	0.56814	0.996958	0.607604	0.834205	0.732758	1.02636	0.433658	0.627257	1.17519	1.42071	NA	1.21149	NA	1.25477	0.567924	0.989996	0.69476	1.05506	1.49329	0.456665	1.35265
204	IL9-1-3	6	1.02476	1.2437	NA	0.571549	0.913265	1.00156	3.46153	0.948107	0.687576	1.09616	1.38741	1.35228	0.918881	1.52429	0.531777	0.681505	0.878222	NA	1.12575	1.39672	0.820403	0.778062	0.68959	0.160632	0.730662	1.68056	NA	1.23232	0.616806	1.44736	1.28977	1.98193	1.32444	0.537872	1.01479	1.15247	NA	1.2446	NA	0.938214	1.61752	1.30318	0.749009	1.04467	0.510943	0.228273	0.748541
571	IL9-1-3	6	1.2029	0.600227	NA	1.95447	1.08729	1.06397	0.329083	1.83698	1.97043	0.924778	4.00215	0.823007	0.699158	0.571891	1.1312	0.893597	1.43828	1.3622	2.1288	0.549336	0.921754	1.06272	1.504	2.26048	0.775212	0.547287	2.40648	1.51361	2.23814	0.906186	0.299546	0.795778	1.06242	1.38832	0.719899	1.77008	1.42536	0.417678	0.970479	0.733168	1.3055	0.446816	0.997469	1.18775	1.22093	0.711756	1.03762
164	IL9-2	6	0.379271	NA	NA	0.0357861	1.31322	0.00483981	3.50656	0.970358	0.883507	2.31344	0.224896	1.21081	0.578312	0.569618	2.05674	1.52282	1.9623	0.929002	3.3959	0.811559	1.54486	0.826742	1.18277	3.24107	0.699754	2.13007	2.3398	1.92822	0.668923	0.521109	0.873648	0.625287	1.84312	2.30732	0.83795	0.77607	0.650501	0.150556	1.42139	0.518583	0.250873	0.909735	NA	1.39764	0.390285	1.01315	1.12108
222	IL9-2	6	0.898123	NA	NA	0.0298795	NA	0.0523725	NA	0.0287275	0.0722361	2.50235	1.33401	1.01926	0.89009	1.1088	0.350155	0.917346	1.49366	0.652616	1.85563	0.721996	0.92144	0.943573	NA	0.358551	0.380517	1.53512	0.788823	1.13593	0.139549	0.295644	1.05292	0.692903	1.29875	1.27236	1.13082	0.920036	NA	2.69826	2.21481	0.805887	2.52142	1.5319	0.260512	1.94094	0.766867	0.207782	1.59271
553	IL9-2	6	0.23256	0.828825	1.38898	1.04284	0.756821	0.610576	1.88584	0.805654	0.685065	0.573323	4.03495	2.05149	1.29043	1.27077	0.276236	0.338163	0.466635	1.16738	0.430833	1.20654	1.13848	0.617929	NA	0.337707	0.54747	0.616341	0.578437	0.769759	0.326501	1.63318	1.23573	1.26001	0.00486905	0.259592	1.18534	0.305814	0.814932	0.695743	0.541854	1.18078	0.675974	1.32137	0.92085	1.32937	0.260536	0.845553	1.33003
973	IL9-2	6	0.169592	NA	NA	0.0478438	0.825286	0.0231111	3.04017	0.0449831	NA	0.685608	0.743378	0.990689	0.916885	NA	0.513315	0.979805	1.06314	2.08781	0.693621	2.9433	1.13892	2.55872	1.29249	0.645892	1.42925	2.24621	2.00509	0.998256	1.09091	1.91334	1.93395	1.36098	0.645913	NA	1.49094	0.0606151	1.08192	2.16731	NA	2.21625	0.996308	1.09566	0.448869	0.724986	0.304089	0.761158	0.465111
125	IL9-2-5	6	1.05571	0.694967	0.756059	0.494588	0.673149	0.621097	1.1791	0.763935	0.25282	0.343328	0.397072	0.507596	0.558107	1.38329	0.464728	0.440411	0.352383	1.57525	0.417292	0.685829	0.753693	1.30658	0.474419	0.210451	0.346955	0.708632	0.63095	0.685209	0.448725	0.545878	1.41654	0.842296	0.278065	NA	1.3721	0.597632	NA	1.27706	0.472619	0.896979	1.54357	0.714041	NA	0.435371	0.720704	0.350699	0.424688
236	IL9-2-5	6	1.85572	0.800432	0.594449	0.8592	1.04078	1.44112	1.81252	1.21223	0.972488	1.28533	1.10515	0.543364	1.30292	0.844636	2.07536	1.73117	2.15498	1.42847	1.69575	0.447244	0.482702	0.904213	1.05618	2.43793	0.91822	1.95467	0.433745	1.19962	1.39105	0.839659	0.959562	0.751335	0.827423	NA	0.911013	1.32834	NA	0.657141	1.90879	1.2311	0.850001	1.03319	1.23302	1.3961	1.4298	1.40957	1.11592
564	IL9-2-5	6	0.234698	NA	NA	0.570764	0.156329	0.39917	1.01262	1.00018	0.450935	0.34405	0.899716	1.51289	0.697951	0.975627	0.309093	0.505039	0.658547	0.816474	0.33973	1.3081	1.2883	0.68087	0.39431	0.163022	0.356988	0.76238	1.82938	0.278688	0.229225	1.27142	1.16386	1.46444	1.00829	NA	1.06511	0.199319	NA	1.06262	NA	0.809792	0.936981	0.779864	0.252747	0.476934	0.484558	0.264496	0.304371
673	IL9-2-5	6	1.65339	1.52991	0.403565	1.65679	2.22258	1.39256	0.314947	1.186	1.8499	1.34234	0.34673	0.750508	0.896266	0.780946	0.827869	1.01654	2.40998	0.842167	3.07238	0.403742	1.03946	1.63782	2.54231	5.63416	1.59291	1.47489	1.72674	2.30826	2.09302	1.02094	0.943491	0.732363	1.16194	1.55448	0.823272	1.50637	1.83921	0.0861747	0.605937	1.14056	0.383602	0.897199	NA	1.47757	0.451701	1.83769	0.62152
920	IL9-2-5	6	1.23488	1.16235	0.939672	0.603517	NA	0.810213	0.58835	1.02562	0.310369	0.915095	0.586449	0.78432	0.5574	1.09082	0.362957	0.842717	0.697213	0.643814	0.895023	1.02444	1.42009	1.97002	0.530857	NA	0.772178	0.805168	0.828901	0.672656	0.396726	0.759903	1.5828	1.42546	1.26199	NA	1.26453	0.858727	NA	2.1522	1.14443	0.809511	1.52849	1.53758	NA	1.40176	0.675229	0.462175	1.53094
161	IL9-2-6	6	1.58609	0.893578	NA	1.32438	1.01559	1.15459	0.774375	1.13634	1.33321	0.909429	1.00278	1.05165	1.20534	0.988363	0.770184	0.914776	0.897331	1.03277	1.19513	1.11781	1.10985	1.50482	NA	0.347095	0.557865	0.992606	2.05473	1.18096	1.51251	0.993588	1.2487	0.960184	0.643706	0.982986	0.961621	1.14132	NA	1.11706	0.637116	1.37004	0.730245	1.02292	0.686046	1.20496	0.757165	0.586871	1.04433
237	IL9-2-6	6	1.19175	0.707483	1.09959	1.56108	2.48327	1.18737	0.523513	1.33498	1.8323	2.48153	0.742853	0.562235	1.05936	0.502458	2.04358	2.8107	3.97909	0.85526	2.95689	0.369319	0.81417	0.768527	2.50194	1.0189	4.03327	3.63942	1.29785	2.57402	2.68998	0.734565	0.677197	0.603078	1.06372	2.93622	0.666957	1.22915	NA	0.187391	1.97074	0.942986	0.600161	1.53024	2.35913	1.80521	2.51352	0.92605	2.13229
573	IL9-2-6	6	0.183463	NA	NA	0.572139	0.674535	0.602633	1.24106	0.888132	0.308011	0.350458	0.593892	2.97635	1.34305	1.15774	0.209044	0.229906	0.379512	1.02949	0.253675	1.39008	1.39202	0.303088	NA	0.173671	0.44463	0.615908	2.16605	0.279886	0.208028	1.33831	1.14014	1.37449	1.75932	NA	1.40655	0.0616492	NA	1.19139	0.433749	0.9276	0.636674	1.37453	1.37419	0.741587	0.375906	0.357334	0.249475
607	IL9-2-6	6	0.803358	0.9622	NA	0.015476	NA	0.344731	1.17338	0.462071	0.342082	0.642531	0.882266	0.668473	0.889645	0.902286	0.256486	0.431254	0.564469	0.994706	0.747942	1.31255	1.62323	0.708269	0.751652	0.203787	0.374035	1.50642	0.280434	1.04927	0.384104	1.37233	1.40692	1.42386	1.72207	0.33556	1.01256	0.442979	NA	1.6671	1.58782	0.902419	1.2384	1.90111	0.593825	1.01967	0.81261	NA	2.08206
145	IL9-3	6	1.31644	0.825292	0.663096	1.81826	1.27868	1.63392	0.66857	1.82003	1.57597	1.76618	0.517004	0.457972	0.820984	0.882958	1.99192	NA	1.1906	1.00494	0.855261	0.339908	0.695342	0.740652	1.4854	0.982157	0.703028	0.477642	1.22762	0.901424	2.10726	0.638484	0.520624	0.563611	0.595102	1.22187	0.759607	1.37363	NA	0.482338	0.514007	1.1103	0.738275	0.886795	0.930556	1.41586	1.32229	0.282199	1.17472
264	IL9-3	6	1.27597	1.64924	NA	0.879706	0.882538	0.797512	1.03219	1.04798	0.490181	0.648773	1.19279	3.41107	0.723849	0.857831	1.07784	NA	1.01804	0.782661	0.769532	0.692756	0.527788	0.507122	0.741222	0.27552	0.253292	0.5838	0.804191	0.595873	0.350548	0.81705	0.489004	1.44231	1.2579	0.396906	1.0061	0.99962	NA	1.3721	0.497201	0.734738	0.560062	0.709593	NA	0.745459	0.991269	1.2027	1.17088
566	IL9-3	6	1.47834	1.21122	1.09613	1.52299	0.991175	1.55025	0.673557	1.74657	1.09471	0.710014	0.986452	2.46369	1.07546	1.07553	2.16092	NA	1.41193	1.13249	0.649625	0.42696	1.10608	0.997261	0.543314	0.411368	0.473038	0.711836	1.53778	0.915107	0.851826	0.85116	0.572556	0.906337	0.782583	0.877338	1.21143	1.96051	0.902149	0.85018	0.690368	2.03405	0.892802	0.626062	NA	1.08327	0.548555	1.32907	0.864289
144	IL9-3-1	6	1.65383	1.65469	0.962378	1.29771	1.33958	1.41303	0.425761	1.09424	1.49658	0.621505	0.174377	0.65672	1.98086	0.463808	0.982559	NA	0.440325	1.02566	0.468632	1.38385	0.731449	1.69934	1.38164	2.49323	0.809775	0.460146	1.11042	0.679379	1.48729	1.11414	0.934189	0.842357	0.517666	0.987735	0.946245	1.18505	2.12747	NA	0.266562	1.71054	0.497307	1.0642	0.572046	1.06556	0.308091	1.98191	0.847914
532	IL9-3-1	6	1.31665	1.1707	1.48004	1.00543	0.277302	0.813487	2.50192	0.880352	0.838238	0.539401	1.16256	0.636405	1.75142	1.15718	0.833631	0.64894	0.415314	0.756407	0.325721	0.81913	1.09584	0.902413	0.866384	0.810574	0.557946	0.954982	0.451271	0.78095	0.405366	0.706712	1.14202	1.22286	1.03405	0.785592	1.14174	1.12689	1.42204	2.14934	1.17324	0.780147	0.908489	0.970953	0.723246	0.87871	0.997681	1.24688	0.803302
669	IL9-3-1	6	1.52618	1.0793	0.838661	1.22429	2.03734	1.35638	0.380191	1.02439	1.23057	1.21782	0.948904	0.67872	0.851677	0.702425	0.976571	1.50916	1.10785	0.89278	1.01795	1.13746	0.719377	1.07765	1.67406	1.83964	1.8873	0.764038	1.43668	1.11038	1.6439	1.01625	0.775529	0.694913	0.733465	1.00469	0.0460001	0.848106	2.17278	NA	0.66602	0.8904	0.244102	0.801636	NA	1.21171	0.361936	1.69617	0.738306
910	IL9-3-1	6	0.343462	1.79334	0.95396	0.681311	0.81825	0.803427	0.775952	0.760843	0.214984	0.696528	0.571321	1.21712	0.402127	0.800369	0.512809	0.779006	0.854287	0.653912	0.543332	1.5913	0.832276	1.31485	0.791713	0.341577	0.765135	1.18839	0.774895	0.644886	0.556352	1.03071	1.00215	1.0677	1.20476	NA	0.807585	0.293089	1.05852	1.55341	0.482128	0.725884	0.679573	0.96837	0.322753	0.706059	0.315175	0.582456	0.708765
152	IL9-3-2	6	0.973039	1.20639	NA	0.289127	0.328218	0.380801	0.914242	0.453943	0.155015	0.203056	0.457526	1.05996	0.487239	1.22619	0.248321	NA	0.344461	1.22116	0.240924	1.17246	0.502369	0.457504	0.501757	0.147971	0.279898	0.748676	0.739568	0.315044	0.400493	1.21068	1.27307	1.08496	0.776246	NA	1.21732	0.654978	NA	1.61409	0.405972	0.680211	0.39889	0.685162	NA	0.558813	0.902729	0.452044	0.484729
227	IL9-3-2	6	1.06775	0.84929	0.764443	0.423065	0.73623	0.376588	0.567576	0.627789	0.229943	0.398904	1.30646	1.32667	0.636456	1.43023	0.414138	0.446812	0.453382	0.813098	0.400455	0.71494	0.290193	0.975055	0.812254	0.253106	0.400341	0.903371	0.357286	0.772255	0.240735	1.31637	1.1492	1.59186	1.52362	NA	1.03208	0.530761	NA	2.11329	0.649306	0.813031	0.975785	1.54471	0.349181	0.738167	0.545121	0.544114	1.57145
513	IL9-3-2	6	1.30941	0.958669	1.34607	0.691538	0.655463	1.01378	1.54992	0.969549	0.506751	0.437324	0.529645	0.579851	0.742873	1.20233	0.256366	NA	0.415868	0.791095	0.466493	1.13866	0.311062	0.566043	1.27789	0.282709	0.595012	0.538119	0.731619	0.475063	0.31019	0.736184	1.00254	1.00235	0.381392	NA	1.26476	1.07028	0.282226	0.883604	NA	0.766496	0.981542	0.416453	0.22779	0.665017	0.992159	0.370327	0.447747
108	M82	6	0.218062	1.05111	1.17732	1.08094	0.922967	1.08287	0.263638	1.13708	1.13128	0.755318	0.720283	0.655782	0.695474	0.87296	0.963713	0.968471	0.72706	0.910809	0.818175	1.02769	1.25811	1.04758	1.31551	0.683654	5.80407	0.569321	0.577953	0.974345	0.738222	0.92055	0.79895	0.713727	1.12759	0.569063	0.70878	0.546423	1.60123	0.174738	1.47229	1.23846	1.37466	1.05293	NA	0.011927	0.571105	6.72977	1.16709
108	M82	6	0.312538	1.50678	1.46327	1.34795	1.23901	1.2514	0.506683	1.19114	1.18555	0.310163	0.261613	1.17548	0.852582	1.29409	0.370524	0.487081	0.299905	1.22225	0.399701	1.83733	1.1837	0.994612	1.34239	0.716499	4.3552	0.371518	0.37725	0.888367	0.957459	1.37803	1.18636	1.39046	1.35696	0.735541	1.10337	0.662955	1.82109	0.348155	2.12836	1.2211	1.24574	1.25204	0.706542	0.980244	0.440059	3.91216	1.00888
108	M82	6	0.490572	1.47712	1.0528	0.508384	1.3802	1.24828	0.243784	1.375	0.725516	1.53933	0.974174	1.3563	0.911471	0.928373	0.401944	NA	1.39166	1.3455	1.45528	1.57265	1.61315	1.35687	1.69927	1.17569	4.46933	1.21179	0.634956	1.70413	0.766536	1.24805	0.777672	0.934425	1.94819	0.888584	0.739634	0.830229	1.18495	0.357726	2.74657	0.921187	1.99392	0.908504	NA	1.16184	0.722852	3.2751	0.903075
139	M82	6	0.22408	1.4516	0.625107	1.22355	1.23516	1.27271	0.321707	1.13736	1.00608	0.717549	1.04422	1.15284	0.971587	0.836245	1.04402	1.0364	0.740927	1.24727	0.8384	1.28104	1.04684	1.15799	1.8313	2.47255	5.68486	0.847391	2.12985	1.02742	1.03339	0.972336	0.932324	0.78918	0.823385	0.904232	0.817283	0.578176	1.47634	0.205682	1.37218	1.32253	1.24339	1.08349	NA	1.31217	1.18121	7.55042	0.687522
139	M82	6	0.39243	1.04472	0.796453	0.829775	0.960287	1.21333	0.49866	1.30471	1.03256	0.82757	0.293945	2.19443	0.598308	0.836098	0.666521	NA	0.544667	2.68409	0.297304	1.80971	1.03162	1.13278	1.17367	0.98816	5.53547	0.517865	0.568619	0.762432	0.816483	1.06574	1.05781	1.2251	0.896633	0.614227	0.954094	0.836254	1.67719	0.304552	1.20393	0.782209	1.07045	1.19401	0.636245	0.881521	0.649355	4.15971	0.890587
139	M82	6	0.2728	1.12401	0.570214	1.14225	0.617703	0.583142	0.165952	1.06788	0.719023	0.748144	0.989431	1.19287	0.808691	0.620668	0.460528	NA	0.863939	1.1458	0.876017	1.1702	0.899104	0.946673	1.18568	1.45961	4.04593	0.833618	0.863919	0.87804	0.660675	0.977329	1.13671	0.88051	1.48935	1.32236	0.58613	1.13905	1.19376	0.423307	2.63108	0.753113	1.39687	0.864782	NA	1.42179	1.05983	4.44536	0.892437
159	M82	6	1.71159	NA	NA	0.607045	0.637298	0.00352341	0.947297	0.94008	0.799491	1.82017	1.14286	1.18384	0.727751	1.20883	0.94796	2.89541	1.92957	0.748675	2.13432	0.814575	1.11837	1.01033	NA	0.7028	0.270567	1.58728	1.31004	1.78155	0.515622	0.702783	1.03694	0.903745	1.15769	1.29122	1.14969	1.18945	NA	1.71468	1.72381	0.850643	0.818884	1.02072	0.157175	1.23041	1.68444	0.181031	1.29427
159	M82	6	1.58712	0.746345	1.50712	2.17115	1.61655	1.6656	0.824821	0.352283	0.387638	1.30364	0.650262	0.701179	1.23372	0.605017	1.04861	NA	1.58397	1.55286	1.23399	0.848258	0.923535	0.892659	0.888802	0.93202	0.381878	1.08055	1.10657	1.56433	1.13609	0.677371	0.959116	0.989971	0.59624	0.756826	0.993345	1.58159	NA	1.17227	0.548549	0.935475	0.705973	1.14694	0.642223	0.740429	1.08282	0.0832097	1.11612
223	M82	6	0.438389	0.0879708	NA	0.0415294	0.203122	1.69625	0.641682	1.94011	2.26082	0.385329	NA	NA	0.0179607	0.019128	0.0695723	0.701251	0.652335	NA	0.049313	NA	0.0129701	0.00607438	0.346985	0.431868	0.199158	NA	NA	0.0589429	0.0163689	0.0134163	0.993717	1.05637	1.15112	2.59316	1.13046	1.59765	NA	0.872669	2.32307	1.37467	0.840552	1.21904	1.41093	1.84203	1.34192	0.895513	2.08619
223	M82	6	1.12066	0.831243	0.742239	1.8173	1.73419	1.46962	0.422909	0.298255	0.304216	0.093831	0.0974228	0.0868347	1.29503	0.334208	0.218454	0.213127	0.973391	0.874157	0.55555	1.00385	0.822321	0.663239	NA	0.366177	0.482881	0.678867	0.765073	0.930273	2.48673	1.18833	0.817021	0.840428	0.543874	1.11692	0.737316	1.07216	NA	0.754508	0.592841	1.20918	0.867133	0.81973	2.25015	1.02289	0.634986	0.474062	1.05075
223	M82	6	1.04959	0.515718	NA	1.86185	1.61904	1.84074	0.739042	1.54485	1.87735	1.53968	0.422421	0.453598	2.61919	0.947483	1.16933	NA	1.40283	1.21148	1.06699	0.798226	1.17319	0.503119	0.49322	0.337385	0.344096	0.721563	1.00287	0.873302	1.27254	0.773403	0.811957	0.719213	0.699322	1.65403	0.593142	1.40713	0.752594	0.875632	1.19398	1.23347	0.930514	0.595982	1.14053	1.27935	1.10303	0.271361	1.13743
249	M82	6	1.01746	0.779844	1.77347	1.77959	1.74469	1.58432	0.306954	1.25638	1.41189	3.47234	1.10572	0.613743	1.6765	0.916508	2.11674	1.79292	2.45852	1.35015	1.38939	1.00056	0.500198	0.420526	NA	0.508774	0.674753	2.04817	0.912204	1.41729	1.89074	1.06928	0.6203	0.811138	1.14618	1.17015	0.982005	1.8047	0.116521	0.728267	1.3805	1.38047	0.684419	0.743624	1.90552	1.55024	1.21401	NA	1.24077
249	M82	6	1.05242	0.963216	0.984473	2.17002	1.7604	2.08415	0.840815	2.01166	2.83532	0.773069	0.537026	0.41562	1.73949	0.993473	1.41633	0.470857	0.739397	1.22345	0.536246	1.15604	0.887063	0.363834	NA	0.458059	0.304411	0.322067	1.29779	0.848025	1.89306	0.951348	0.764276	0.88856	0.523961	0.677392	0.968882	1.22411	NA	0.567893	0.260679	1.2752	0.595292	0.534897	1.56112	0.7917	1.5608	0.197426	0.798275
249	M82	6	1.13007	NA	NA	0.459632	1.31113	1.48963	0.702557	1.53509	2.1879	1.03419	0.462823	0.658915	1.33023	0.642922	1.04506	NA	0.798767	1.2523	1.17316	0.648243	0.947023	0.350032	0.607697	0.303276	0.362327	0.76775	0.867052	0.994829	2.04824	0.876952	0.515289	0.613806	0.487993	0.947515	0.840372	1.73826	NA	0.841572	0.790175	1.035	0.726542	0.640585	1.41886	1.14462	1.7021	NA	1.10675
254	M82	6	0.979244	1.20976	0.68529	1.19558	2.13441	1.04833	0.18305	1.12392	1.6503	1.28539	0.457751	2.05595	1.12732	0.631035	0.936636	3.46242	1.47756	0.515332	2.15382	2.21548	0.483315	1.84406	1.26123	4.24982	2.9224	2.09862	0.786144	1.84406	1.79132	0.750429	0.922083	0.81856	0.935995	1.51525	0.863595	0.715907	1.20877	0.0924672	1.92553	0.794832	0.426309	1.42346	1.28647	1.53214	0.686803	2.55878	1.71396
254	M82	6	NA	NA	NA	0.0101002	NA	0.0249625	NA	NA	NA	2.91729	1.66325	1.06737	0.370091	0.778614	0.470702	3.03577	2.20491	NA	3.89284	1.1779	1.28029	2.23391	NA	3.88645	1.87524	1.14637	1.98514	2.24608	0.149777	0.204426	1.48083	0.734988	2.088	2.31256	0.999263	0.847337	0.59485	0.130024	2.67328	0.170071	0.316912	1.11361	NA	1.5785	0.510794	1.61463	1.01321
254	M82	6	0.79178	0.763134	NA	1.25733	0.936905	1.36582	0.182418	1.36141	2.02513	1.15877	0.450254	0.780511	0.951757	0.700434	0.538128	NA	0.699	0.819688	1.12451	1.20597	0.927476	1.71865	1.10155	1.83382	1.69472	0.68339	1.46872	0.563601	2.14505	0.892446	0.869009	0.674364	0.849651	1.60997	0.512305	0.668225	0.852769	0.184719	1.46444	1.0254	0.287634	0.559212	0.82867	0.950906	0.738164	1.8603	1.16292
541	M82	6	1.32777	0.573449	NA	1.34053	2.01345	1.75578	0.141437	1.0685	1.37269	0.973789	0.876472	0.581756	1.07033	0.535027	1.68323	1.3372	1.81181	1.06575	1.74558	0.421818	1.49497	0.754934	NA	0.383651	0.930125	1.31211	1.9187	2.44321	3.11475	0.736584	0.63354	1.0557	0.840554	2.38508	0.797696	1.79378	NA	0.319977	1.92468	1.10255	1.27504	1.14104	3.67272	2.37389	2.00342	0.226019	2.48532
541	M82	6	1.40105	1.01734	0.671948	1.74909	1.87542	1.50433	0.146577	1.36227	1.79764	2.18579	0.648776	0.635674	0.955261	0.60074	2.8188	1.47709	2.00358	1.34756	1.42464	0.308112	1.03372	0.825022	0.652545	0.760708	1.51708	1.25009	1.9073	1.40831	2.70268	0.558105	0.536422	0.992505	0.816979	2.69876	0.947537	1.41726	0.777973	0.455004	1.09592	0.89337	1.34553	1.0193	1.96635	1.32663	1.19103	0.59325	1.52757
541	M82	6	1.02536	0.566027	0.657904	1.45072	0.120856	1.13613	0.0770954	1.0316	1.40021	3.5871	0.518249	0.909723	1.81015	0.30045	1.46266	0.922505	1.28987	1.28006	3.08172	0.576877	0.991941	0.610294	0.589183	0.405345	0.687255	0.870733	1.49957	2.92135	2.58846	0.548237	0.627013	0.707394	0.521336	1.54751	0.793085	1.56231	0.909505	0.44493	1.13297	0.812634	0.860282	1.02631	0.946704	2.38795	0.978018	0.218736	1.36466
654	M82	6	0.727492	0.609614	NA	1.32954	1.28155	1.26105	1.23885	1.16711	2.12181	3.30217	1.34092	1.62832	1.31484	0.787146	1.21075	1.77763	2.49782	0.876232	2.45878	0.670401	1.35233	1.0412	NA	0.363216	0.879859	2.81405	0.454968	2.12257	0.968502	0.827132	0.788805	1.35958	1.01115	1.46868	0.958083	1.75735	NA	0.311068	2.44842	1.13066	1.63229	1.64509	1.804	0.977656	0.492316	NA	2.56685
654	M82	6	0.460869	0.944366	1.277	1.46813	2.43476	1.14179	1.48715	1.04738	1.49992	1.44027	0.680654	1.25952	0.513438	0.946773	0.803696	0.312757	1.30544	1.29952	2.33957	1.59586	1.04398	0.922226	1.02608	0.169241	0.719917	2.14726	0.968138	1.68167	1.01321	1.17724	1.09816	1.35356	0.772083	0.927009	1.27517	1.11153	0.590744	0.331157	1.45916	1.18478	1.10204	0.947002	2.47777	1.21239	0.779034	0.204149	1.46065
654	M82	6	0.75761	0.534283	0.803434	1.46958	1.46443	1.3722	1.88878	1.25784	2.15142	3.23947	0.777803	1.79125	0.80596	0.743717	1.88175	0.876491	2.09567	0.965526	2.82101	1.47016	0.846449	0.736574	1.04557	0.232527	0.685952	0.934033	1.11234	1.83716	1.48052	0.733537	0.796162	1.52578	0.598073	1.07851	0.781847	1.36428	NA	0.312798	1.27753	1.33387	1.62604	NA	3.02971	1.15974	NA	0.157138	1.44652
664	M82	6	2.34836	NA	NA	1.23216	1.04911	1.82969	0.127412	1.338	1.83198	1.983	0.1908	0.332236	0.272762	0.713196	0.203829	2.52436	0.966958	0.679164	0.496381	0.46873	1.26242	1.75135	0.60116	2.82403	0.365033	0.224788	0.27866	0.605208	1.49592	0.807867	1.0844	0.551589	1.37054	1.74826	0.933026	1.82847	1.88236	0.151448	0.72406	1.40338	NA	1.24565	1.00166	2.07287	0.707721	2.43211	1.01242
664	M82	6	1.01584	1.32316	0.792671	1.12087	1.60259	1.18717	0.0712436	1.03166	1.16538	1.03965	0.255915	1.14365	0.994239	0.685979	0.318131	2.1668	0.873847	0.804166	0.81711	0.56	0.698015	1.14519	1.1433	2.21889	1.51058	0.854565	1.57139	0.745772	1.58758	0.968638	0.979331	0.560026	0.81811	1.07255	NA	0.785923	0.848204	0.122021	0.676122	1.24373	0.287641	1.15989	NA	1.26815	1.20238	2.99484	0.719309
664	M82	6	1.00042	0.990127	0.461562	1.36543	1.15761	1.11107	0.103731	0.976751	1.24886	1.3012	0.248937	0.702144	0.606494	0.542044	0.301348	1.01747	1.41283	1.17739	1.25871	0.50273	0.677598	1.13102	1.26601	2.1197	1.13229	0.684918	1.42935	1.12606	1.9203	0.841212	0.961689	0.486687	0.826573	1.45363	0.641307	1.79693	0.67099	0.146414	0.828291	1.20209	0.329983	0.126462	1.10998	1.22033	1.31331	1.50679	0.909174
677	M82	6	0.633233	1.37027	NA	0.796757	0.312314	0.600616	3.12998	0.873286	0.390117	0.561559	3.26994	1.69389	1.33952	1.58628	0.238635	0.229439	0.378617	1.39429	0.483016	1.87957	1.81383	0.564737	NA	0.193734	0.38125	1.0597	0.711637	1.27924	0.266784	1.58347	1.60635	1.61217	2.40387	0.248746	1.49479	0.850505	NA	1.32917	0.802791	1.01466	0.630826	1.11452	0.384573	0.833204	0.443009	0.44836	0.433686
677	M82	6	0.918141	1.1814	0.993803	0.54285	0.57389	0.480459	0.836913	0.847882	0.247465	0.629709	0.810703	0.975834	1.66668	1.31676	0.435663	0.839079	0.543168	0.775321	0.526949	0.885882	1.00909	0.388314	0.386219	0.258463	0.320129	0.690632	0.365415	0.6384	0.184814	1.03807	1.35404	1.25976	1.22808	NA	1.5264	1.80061	1.14617	1.65998	1.1357	0.768984	0.557693	1.20452	0.283461	0.947037	0.596093	0.338408	0.774642
677	M82	6	1.07713	1.43214	1.03488	0.937605	0.76867	0.984434	2.52348	1.14599	0.586706	0.872101	0.522132	1.88103	1.22472	1.2424	0.849475	0.602044	0.779668	0.0749342	0.726359	1.17008	1.27369	0.390046	NA	0.183776	0.412772	1.07452	0.988079	0.864823	0.287589	1.35737	1.29499	1.983	1.57861	NA	1.52992	0.895964	NA	2.07662	1.0118	1.32564	0.708027	1.1357	0.73694	0.910572	0.836065	0.319465	0.800073
927	M82	6	1.567	0.674832	0.991698	1.51297	0.626745	1.46825	0.26629	1.55995	1.38657	3.42244	1.14048	0.30065	1.01421	0.751369	1.56407	1.76429	1.69538	1.03944	1.08045	0.82616	1.02894	0.785431	NA	1.17674	0.455755	0.919609	1.01142	1.76272	1.93081	0.903919	0.793573	0.683288	0.655858	NA	0.883273	2.22242	NA	0.716253	1.31313	1.50078	0.607314	0.84254	0.559374	1.48271	1.93814	1.21614	0.751007
927	M82	6	2.12811	0.779149	1.41821	1.54857	0.6644	2.03872	0.367653	1.57174	1.40893	0.600358	1.13031	0.463515	2.12563	1.07153	1.70385	1.28982	0.702269	1.50063	1.15105	0.540033	0.930729	0.872034	0.9853	1.92905	0.431115	0.55323	0.865469	1.12146	2.18492	0.908221	0.864629	0.79297	0.791035	1.38386	1.04935	1.79927	0.997945	0.707057	0.838167	1.59655	0.42344	0.751468	1.17668	1.23795	1.87395	1.56612	1.20898
927	M82	6	3.06776	0.599805	0.684184	1.93697	0.534257	2.01176	0.582363	1.90438	1.62097	2.66691	1.99412	0.478248	1.75131	0.543176	1.72064	1.22637	2.04966	0.740098	2.23038	0.749388	1.05339	0.822862	1.57826	3.85665	0.390403	1.2523	1.01372	2.07514	2.98072	0.958236	0.760659	0.905338	0.870179	3.62915	0.852011	2.29283	0.935843	0.779264	1.22087	1.27786	0.472532	0.348629	1.78688	1.92332	4.64817	1.37416	1.22546
961	M82	6	1.47791	1.26313	1.55061	0.91512	0.607822	0.514418	0.252601	0.834552	0.459469	0.880818	0.635672	0.844917	0.971683	1.1378	0.243291	0.609693	0.783056	0.748197	0.627947	1.30364	0.963009	0.767698	NA	NA	0.557754	1.10262	1.10926	0.650126	0.359663	0.785845	1.31715	1.187	0.889262	NA	1.06523	1.07978	NA	1.68227	0.945489	1.22825	1.76529	1.36029	0.662531	1.05657	1.03462	0.388573	1.33547
961	M82	6	0.722605	1.02216	NA	0.929452	1.3278	0.842079	0.360323	0.961052	0.53245	0.72673	0.93353	0.942409	0.637273	1.12845	0.373053	0.713268	0.683373	0.796434	0.626752	1.34139	1.20897	0.976929	0.733124	0.460463	0.605407	1.00143	1.02024	0.909352	0.528474	1.06519	1.00495	1.16807	0.749131	0.337727	0.977977	1.06108	0.726898	1.10782	1.06704	0.780006	0.726862	1.04851	0.694322	1.05664	0.664577	NA	0.79377
961	M82	6	0.800172	0.93937	1.28917	1.02627	0.628077	0.78504	0.436971	0.968093	0.686799	0.756451	0.890441	0.901398	0.712112	1.15117	0.439186	0.62667	0.837715	1.09996	0.616875	1.29802	1.11752	0.911776	0.708701	0.555655	0.416641	0.792523	1.07426	0.736625	0.9619	1.03475	1.21376	1.55769	0.636992	0.5681	1.07526	1.31185	1.22217	1.06195	1.21744	0.86349	1.12172	0.647072	0.625935	0.735448	1.33805	0.442721	0.651425
966	M82	6	1.31123	0.878948	0.789537	0.530677	0.592933	0.480125	0.242371	0.807787	0.381766	0.835652	2.33981	1.1828	0.933901	1.09082	0.515625	0.941501	0.926785	0.816785	0.944251	1.45845	1.32801	1.28083	0.617726	0.423506	0.706631	0.87547	0.457487	1.13041	0.378754	0.986385	1.18898	1.20515	0.999406	NA	0.973083	0.587546	NA	1.80673	0.737303	1.09578	0.719367	1.21369	NA	0.748929	0.552884	0.39813	0.960348
966	M82	6	0.691709	0.628345	NA	0.431024	0.891425	0.608671	0.338428	0.5627	0.157462	0.449403	1.09668	1.19387	0.582695	1.16427	0.502937	0.963808	0.683845	0.795908	0.59839	0.947673	0.880296	0.875829	0.521839	0.137608	0.76223	1.23455	0.839373	0.896244	0.427393	1.02671	1.26595	1.3624	1.2359	0.537221	1.082	0.85215	0.791741	1.76579	1.08935	1.04894	0.47821	1.10613	0.342525	1.00657	0.284511	0.614775	0.958381
966	M82	6	0.735787	0.856263	NA	0.719066	0.695857	1.0325	0.652468	1.02109	0.689884	0.558662	1.19143	1.36563	0.711479	1.07505	0.532138	0.740695	0.897023	1.03224	0.368426	0.928502	0.903572	1.17385	NA	0.13912	0.526647	0.791088	1.24169	0.734305	0.575325	0.879684	0.938906	1.47066	0.74592	0.575233	0.963404	0.824104	0.85186	1.25028	0.756994	1.30723	0.594586	1.23463	0.643421	1.00703	0.49942	0.382816	0.745169
502_528	M82	6	1.00479	0.617768	0.653679	1.66094	0.819172	1.54863	0.928118	1.397	1.45891	1.30096	1.95194	0.547541	0.967652	0.667336	1.92992	NA	0.868755	1.12173	0.861347	0.847615	1.03279	0.516348	1.41251	0.388394	1.44005	0.528691	0.567807	1.4676	1.39133	0.748395	0.660994	0.67841	0.602953	0.747898	0.861346	1.6836	0.355234	1.03946	0.609246	1.30839	0.475694	0.635835	1.27562	1.31704	3.17914	0.521067	1.20724
502_528	M82	6	1.74361	1.73295	1.07483	1.69357	1.69479	1.84099	0.433699	1.14422	0.853296	0.501697	0.458733	0.386456	0.47574	2.09662	1.05524	1.07041	0.288526	0.988395	0.741772	0.539581	0.993933	0.470093	0.478913	0.307219	0.482774	0.30117	0.438446	0.46728	1.3401	0.919958	1.05157	0.718105	0.43455	0.979594	0.891365	1.92448	1.45036	0.490192	0.753249	0.920599	0.465373	0.238592	0.805539	0.724139	0.619825	0.286979	0.841969
502_528	M82	6	0.996993	0.756297	0.945614	1.35041	1.56312	1.39214	0.846007	1.32263	1.67427	1.02721	1.66709	0.49039	0.720694	0.724099	0.923687	NA	1.68989	1.23521	0.952623	0.708819	0.619299	0.506521	0.992992	0.529151	0.934158	1.3373	0.810667	1.24302	1.50225	0.655987	0.82008	0.749623	0.789239	1.17537	1.11918	1.90883	1.23916	0.864646	1.55143	1.25964	0.610166	1.03021	1.53911	1.19375	1.7301	0.393901	1.4327
[truncated: 30 more columns]

## Sheet: ST1 B- RMC season 2
line	treat	Glycolic	Valine	AlanineMP	LeucineBP	IsoleucineBP	ProlineBP	ValineMP	Benzoic	Serine	Phosphoric	Glycerol	Leucine	Isoleucine	ThreonineBP	ProlineMP	Nicotinic	GlycineMP	Succinic	Glyceric	Fumaric	SerineMP	AlanineBP	ThreonineMP	MethionineBP	AsparticBP	Malic	Salicylic	AsparticMP	Pyroglutamic	GABA	Threonic	Cysteine	PhenylalanineBP	Glutaric2hy	Glutamic	PhenylalanineMP	Arabinose	Asparagine	Glycerol3phosphate	Citric	Ornithine	Arginine	Quinic	FructoseMP	FructoseBP	Galactonic14lac	Inositolallo	GlucoseMP
IL10-1-1	1	0.785593	1.0006	2.3857	0.924006	0.771455	0.92271	1.07886	0.593252	0.711023	0.970038	0.983963	0.724676	0.964451	0.790149	0.958684	0.889412	0.804415	0.91854	NA	0.653468	0.937336	0.430505	0.683553	1.13634	1.07686	0.748486	1.48429	0.938095	0.943335	0.452411	0.644509	0.675074	0.851546	0.957155	1.4279	0.905959	1.13876	1.38584	1.13672	1.11195	2.00585	1.74909	0.566984	0.556588	0.658601	0.771933	0.806738	1.04134
IL10-2	1	0.641714	0.681257	0.227109	0.245867	1.08587	0.186112	0.976162	0.43481	0.614754	1.07913	0.534104	0.918225	1.1144	1.00272	0.783089	0.789511	0.60365	0.240261	NA	0.429511	0.873652	0.677693	1.24945	0.712778	1.09836	1.16316	1.22986	1.00464	1.01424	0.403861	1.00514	NA	0.751137	0.328042	0.939754	0.874505	0.882563	0.449893	0.856349	0.823106	0.649879	0.844875	0.568247	0.524899	0.442451	0.893339	1.11484	0.711898
IL10-2-2	1	0.769952	0.987697	0.68407	1.24292	1.45244	0.809862	0.982712	0.644904	0.806602	0.897271	0.673987	1.23662	1.00941	1.06867	0.83267	1.02236	0.713689	0.613372	0.674408	0.576839	0.743479	0.303063	1.00381	1.40919	1.08832	1.05415	1.24595	1.21146	0.947535	0.3782	0.890819	1.22698	1.18469	0.551503	1.4826	0.872691	0.686852	0.642663	1.24251	0.916208	0.562499	0.602148	0.814746	0.438691	0.398915	0.914707	1.04149	0.883599
IL10-3	1	0.751219	0.971437	0.795583	0.922585	0.877194	1.01295	1.61996	0.575067	1.1736	1.14922	1.20586	1.27107	1.35601	1.41919	0.856205	0.792287	0.671198	0.467658	NA	1.05499	0.657255	0.339553	0.801362	0.717115	1.03301	1.15443	1.41881	0.735651	1.17196	0.630207	1.38189	1.20601	0.661525	0.91064	1.35273	0.639661	1.35513	0.581873	0.914345	1.49264	1.06359	0.95524	0.737106	0.718258	0.60098	0.519178	0.666769	0.831527
IL1-1	1	1.51045	1.79367	1.55787	2.25368	1.64424	1.96815	1.20232	1.02777	2.06785	1.03572	1.08664	1.1738	2.09763	1.18622	1.70129	0.887416	1.2799	1.30274	NA	1.58093	2.34686	0.582461	1.62689	1.4205	1.05488	0.958858	1.39235	1.38408	0.971819	1.36905	1.54657	1.22975	1.43633	1.05789	0.142861	1.40065	1.11871	1.35734	1.24987	0.915687	1.55693	2.5727	1.17177	1.03454	2.07418	1.00559	0.675624	1.299
IL11-1	1	0.969006	1.3874	0.103247	1.47759	1.41978	1.30715	0.820444	0.717344	0.745681	0.969122	0.510959	1.36477	1.15571	0.971562	0.950631	1.02773	1.11279	1.08118	NA	0.466168	1.04461	2.20627	1.18345	1.43247	1.13831	0.823934	0.881008	0.889103	1.07728	0.521224	0.777573	0.982494	1.39111	0.493219	1.08711	0.00575696	0.00632508	1.20581	1.17883	0.878999	2.19223	1.88203	0.529401	0.762004	0.568353	0.945092	1.06832	0.860889
IL11-2	1	1.22447	1.38843	2.29621	0.493209	1.51094	0.792847	0.877619	1.30629	1.03789	0.696404	1.49554	1.00069	1.80742	1.02185	0.904482	1.28561	0.985021	1.11977	NA	0.531535	1.0671	2.03959	1.28986	0.834536	1.2051	1.05877	1.10342	0.984042	0.925588	0.490215	0.670423	0.463375	1.77956	0.429281	0.88525	1.74255	0.810457	0.683807	1.18564	0.781904	1.40878	0.943357	0.342872	0.483062	0.223511	0.813807	0.978231	0.969212
IL1-1-2	1	1.31927	1.29733	0.903616	0.935601	1.14962	0.755509	1.46439	0.610276	1.56759	0.735849	0.526135	0.81413	0.911979	0.981866	0.984066	1.01246	1.17628	1.29251	0.985568	1.51414	1.30521	1.70064	0.751149	0.668666	1.01237	1.11454	1.2234	0.943467	0.761787	0.794404	0.553402	0.870644	0.625818	0.848444	1.02977	0.958109	NA	1.29399	1.09489	1.19701	0.702504	0.494193	NA	NA	NA	0.969295	0.828622	1.00749
IL11-3	1	1.26513	0.840217	1.00553	0.795206	0.819884	0.9966	0.826569	1.57316	0.733554	0.707853	2.38467	0.387948	0.900554	0.805149	0.909184	0.670846	0.771837	1.95096	NA	2.30175	1.87637	0.435802	0.802839	0.551063	0.892199	1.03684	0.796516	0.520819	1.12627	0.84611	0.921285	0.893759	0.926306	0.942236	1.16376	1.11867	0.584082	1.2842	0.85097	0.804233	2.31967	1.26113	0.35279	0.434623	0.444837	0.995861	0.539736	0.686112
IL1-1-3	1	1.06548	0.690389	0.112637	0.547452	0.824722	0.397626	0.917742	0.679241	0.671705	1.24501	0.729521	0.595242	0.894647	1.04449	0.752612	0.83491	0.491158	0.548703	0.828285	0.565132	1.02301	0.480187	0.843905	0.596744	1.06971	1.02844	1.14666	1.35601	1.05728	0.331441	0.834067	0.854769	0.591471	0.506314	0.960957	0.880123	NA	1.05482	1.1116	0.747514	0.435131	0.35856	0.917043	1.073	1.15592	0.665271	0.952965	1.06716
IL11-4	1	1.10462	1.43849	0.0487348	1.40968	1.03334	0.99349	0.975037	1.50988	0.703664	0.860222	0.930803	1.55741	1.45253	0.955406	0.886327	0.985289	0.766724	0.587868	NA	0.356032	1.78137	0.814466	1.09414	1.06557	1.38414	0.87463	1.12849	1.27037	0.880778	1.26188	1.19046	1.47882	1.07653	0.733387	1.23374	1.46685	0.604103	0.980626	1.09249	1.21827	1.43563	1.23275	0.947043	0.389514	0.635719	0.819404	1.00392	0.787548
IL11-4-1	1	0.734681	0.765757	0.810343	0.6776	0.766949	0.22361	1.20842	0.936058	0.638257	1.26042	0.413383	0.682253	0.345834	0.734438	0.677954	0.854277	0.726913	0.621893	NA	0.879083	0.337867	0.406144	0.778899	0.519854	0.938124	1.09014	0.908243	1.05027	0.993118	0.320484	0.729288	0.668338	0.66772	0.621888	1.18649	0.737958	0.869555	0.909401	0.906447	1.21608	0.783474	0.574072	1.13294	0.521256	0.288964	0.890109	0.722291	0.54901
IL1-2	1	1.19505	0.830266	0.662312	0.768033	0.561499	0.46185	1.22727	1.27022	0.652778	1.01646	1.25725	0.885316	1.02288	1.05701	0.842465	1.18154	0.890442	0.784481	0.715676	1.51337	0.886213	0.833365	0.74788	0.465104	0.662043	0.62672	0.597069	0.525505	0.983653	0.725947	1.0296	0.51417	0.691032	0.785343	1.23353	0.787212	0.940842	1.17094	1.23111	1.22111	2.35725	0.868474	0.717073	0.860925	0.593193	0.831684	0.865579	1.01976
IL12-1	1	1.14282	0.279414	0.566799	0.233851	0.506172	0.594395	1.22042	1.56207	0.763537	0.327017	0.503881	0.31007	1.05827	0.886583	0.761088	1.36573	0.812664	1.14346	NA	1.07061	0.517485	0.662178	0.714674	0.741539	1.00122	1.02913	1.17614	1.02839	1.22863	0.662626	0.974348	0.897098	1.19438	0.951276	0.980708	0.794126	1.73734	0.886979	1.20438	1.04187	0.87057	0.581152	0.598452	0.545189	1.07827	0.766083	0.635903	0.920496
IL12-1-1	1	1.00618	1.37679	1.46517	1.0144	1.0476	1.40943	1.26679	1.08007	0.752358	1.0209	0.429903	0.753678	1.38631	1.4899	0.788891	1.69859	0.806671	0.54392	NA	0.693855	0.777212	0.498934	0.86639	0.808927	1.11148	0.994386	1.57342	1.23387	0.979301	0.726172	0.678302	0.913471	0.935705	1.59161	0.963305	0.917052	1.64349	0.936934	1.17131	1.17074	0.910839	0.671467	1.01665	0.766669	0.41958	0.582003	0.783336	0.715132
IL12-2	1	1.01206	1.06751	2.28159	1.32389	1.419	1.36809	1.34949	3.82041	2.61026	0.656235	2.88337	1.38232	1.52401	0.980257	1.27492	0.960145	1.72135	2.17382	NA	2.07171	1.42348	0.574721	1.14942	0.910782	1.05825	0.965085	1.04767	0.941532	0.729186	0.996298	1.17268	2.15728	1.29205	1.53575	1.74798	0.941684	1.2139	2.18982	0.883051	1.07186	2.63163	2.48382	1.26325	0.563508	0.430299	1.28359	0.565125	0.792499
IL12-3	1	1.29192	1.15124	0.25632	1.36934	1.26813	1.75255	1.56674	3.03597	2.36924	0.673145	1.75073	1.27556	0.942463	0.739654	1.85759	1.34698	0.984724	1.40324	0.693495	0.694822	1.22631	1.98623	1.5084	0.979183	1.15699	0.930119	0.803777	1.02939	0.800498	1.49193	1.23527	1.37997	1.15987	0.645499	1.18176	1.18888	0.00282693	1.3604	1.20014	0.802881	1.40584	0.770475	0.856426	0.439868	0.386366	0.602795	0.724081	0.7061
IL12-3-1	1	1.4136	1.70113	3.07759	2.01645	1.79179	1.00105	1.4585	1.20487	1.22374	1.13205	1.3734	2.59987	0.70554	1.53105	0.583743	1.06362	0.788958	1.48832	0.573112	0.50049	0.660276	2.50356	1.25205	0.604503	0.808002	0.795702	0.985397	0.702721	1.3948	0.375928	0.668592	0.528303	1.48357	0.779679	0.580288	0.901221	1.13025	0.978759	1.2224	NA	NA	0.825739	0.504575	0.360469	0.43739	1.02123	0.932379	1.03187
IL12-4	1	1.35325	1.40667	0.0558153	1.70957	1.36625	NA	2.00757	3.91713	1.17556	0.733226	1.65957	1.10841	1.42424	1.1008	1.60775	1.60643	1.54441	1.26381	NA	1.43879	1.98905	1.32513	1.6236	1.32395	1.2061	0.940616	1.2546	1.69503	0.903982	1.46203	1.30888	1.24959	1.52264	0.713704	1.36155	1.64943	0.00354633	NA	1.20408	NA	NA	1.42563	1.31318	0.599706	0.391994	1.07759	0.188914	0.860015
IL12-4-1	1	0.551701	0.905685	1.33967	1.26063	0.824064	0.707037	0.71845	0.965287	0.743165	1.20718	0.508853	0.806536	0.941955	1.5255	0.88007	1.3056	0.916152	1.67503	0.676192	3.60189	0.815751	0.746978	0.901618	0.643255	1.18972	1.42007	1.24691	1.27515	1.23769	0.598969	0.731593	0.94643	0.814951	1.3675	1.34372	0.852937	0.643469	1.09614	0.982726	0.920681	0.592918	1.12118	0.463343	2.39373	1.95255	1.25932	0.5466	0.979323
IL1-3	1	1.48595	1.28406	2.98876	1.37766	1.61385	1.21844	2.10573	0.718613	2.37568	0.944291	1.35057	2.80525	2.37275	1.87611	1.87592	1.25503	1.5044	1.14426	0.753733	1.31814	2.53237	1.96463	2.20352	1.99757	1.2777	1.16229	1.06153	1.21693	1.07293	1.61749	1.4323	2.43145	2.27282	1.08052	1.96223	1.86593	0.866856	1.05303	0.633764	NA	NA	1.24926	0.423707	0.671288	0.615378	0.705627	0.558705	0.999819
IL1-4	1	0.67312	0.304975	0.580847	1.17194	1.18325	1.00311	0.902786	0.405682	0.797803	1.15109	1.20053	1.26776	0.245367	0.681381	1.15502	0.756978	0.517164	0.768366	NA	0.500754	0.482814	0.598748	0.791352	0.651524	1.10138	0.412248	1.20248	0.978191	1.03998	0.784216	1.07458	1.52643	1.63801	0.832623	0.826665	1.57055	0.87489	0.678749	0.965525	1.14681	0.832867	0.622187	0.752007	0.511067	0.482381	0.770667	0.913817	1.09336
IL1-4-18	1	1.20367	1.21745	1.49279	1.12826	1.34382	1.34126	1.61807	0.960461	2.20023	1.20065	1.01996	1.74674	1.1076	0.701835	0.946148	1.08712	1.63194	1.1007	NA	0.707984	1.647	2.33052	1.6065	1.07746	0.436115	0.626512	0.85649	1.34726	1.17028	1.7543	1.0157	1.416	1.15954	1.48058	1.37072	1.88557	1.00158	1.86419	1.1885	1.34555	1.15588	1.54693	1.70663	1.00271	0.881491	1.26789	0.906809	1.43878
IL2-1	1	1.64011	1.14776	1.05495	0.902305	1.23472	1.00892	1.33	1.30696	1.19752	1.31171	0.742587	1.07799	0.715859	0.672155	0.967881	0.95184	0.822174	1.10589	NA	1.54664	1.01657	0.416293	1.02901	0.7378	0.720305	1.02181	0.923038	0.644291	0.907855	0.522687	0.661006	1.15238	0.843296	1.40265	NA	1.03545	0.907179	1.61376	1.06812	1.20268	1.39318	1.34796	0.681996	0.496263	NA	1.48827	0.910607	0.578345
IL2-1-1	1	0.87962	0.767448	0.871318	0.48601	0.930463	1.73338	0.975419	1.48202	0.755848	1.04669	1.27812	0.761393	1.05274	0.741615	1.29762	1.09971	0.738114	0.517276	NA	0.430069	0.95364	0.745596	0.862236	0.742452	1.14091	1.24279	0.886909	0.984146	1.04231	1.01964	0.80152	0.960784	1.01519	0.602165	1.28977	0.687684	1.1396	1.16505	0.970394	1.00744	1.54414	1.08165	0.868437	1.17449	1.67964	2.11412	0.801542	0.987119
IL2-2	1	0.991399	1.26016	1.27133	1.30404	1.52309	0.91417	1.05362	3.09063	1.25213	1.04839	1.47381	1.16369	0.657298	0.877469	1.08503	1.27308	1.20849	0.820755	NA	1.29001	1.79901	0.631127	1.23251	1.25043	1.29965	1.10861	1.00088	1.18013	0.836915	1.32575	1.24656	0.994075	0.889814	0.839042	1.27249	1.19281	1.1477	1.38163	1.25019	0.940907	1.07128	0.862027	1.26304	0.554008	0.985002	1.22722	0.93313	1.07752
IL2-3	1	0.809246	1.31923	0.543881	1.17306	1.2233	1.07678	0.797889	0.620807	0.630575	1.32114	0.146251	1.78565	0.845903	1.1753	1.00586	0.469851	1.5732	0.726362	0.482712	0.494799	0.339134	0.132613	0.546521	0.732778	0.482438	0.869262	0.470891	0.235115	1.23591	1.17986	1.06766	NA	0.664853	0.755328	0.329734	0.784103	0.270389	0.714023	0.68252	0.0798899	1.42209	0.795447	0.266257	0.244419	0.166452	1.46386	0.703899	0.427912
IL2-4	1	1.16776	0.823559	2.87814	0.619105	0.806345	0.707664	1.04901	3.63229	0.583391	0.908141	0.954275	0.731348	0.91892	0.972676	0.95014	0.578575	1.8209	2.72639	1.53371	9.0305	0.834307	1.89781	1.05909	0.852218	0.438728	0.874552	1.2047	0.860811	0.914399	0.463762	1.09581	1.51139	1.07066	5.44611	1.25575	0.979162	0.511564	0.667816	1.03462	1.12153	1.46433	1.17573	0.787589	1.91476	2.20703	2.52738	1.00657	1.27596
IL2-5	1	1.03401	0.892825	0.989983	0.721787	0.852864	0.302625	0.604242	0.938724	0.733157	0.923313	0.921883	1.12231	0.900962	0.962652	0.783706	1.06933	0.893676	0.822244	0.661021	1.02823	0.50215	0.447883	1.09682	0.630842	0.885713	1.01573	1.09919	1.1005	0.885753	0.7302	0.916604	1.27875	0.979409	0.832713	1.31414	1.56719	0.808551	1.49339	0.944132	1.04724	1.08369	1.06707	0.65478	1.34095	0.704267	1.40745	1.02149	1.25181
IL2-6	1	0.726706	1.43468	1.4746	1.3032	0.938725	2.14943	1.22733	0.762156	1.77897	0.727585	1.20671	0.72546	1.39531	0.955651	2.50586	1.36377	1.39824	1.2543	NA	0.45464	1.11291	2.55411	1.22432	1.23367	0.930866	0.880885	0.872067	1.32337	0.855174	0.904498	1.06024	0.99526	1.28633	0.972739	1.208	1.27977	0.790768	1.69984	0.74749	0.97329	0.855596	1.2761	0.529593	0.411935	0.512203	0.837425	0.932682	0.514444
IL2-6-5	1	1.32556	0.69708	1.1544	0.75311	0.946348	0.266972	0.704938	0.459879	0.312842	1.03859	0.765764	0.440546	0.637972	0.856219	0.781697	1.15192	0.637648	1.07112	0.550094	1.17618	0.325391	1.45814	0.928901	0.987497	1.07843	1.10736	1.09163	1.19631	1.25773	0.392922	1.12544	0.643546	0.926198	0.689284	0.515033	0.864237	1.38723	1.21472	1.27735	1.14406	0.911145	1.11935	1.2942	0.490894	0.339436	1.09615	0.913705	0.657846
IL3-1	1	1.02957	1.70647	1.48088	1.324	0.788135	3.38049	1.66693	1.83055	1.85249	0.632136	1.55754	0.873349	1.62633	1.29687	2.06221	1.39709	1.48873	2.5029	NA	1.58621	1.72433	1.04241	1.37426	1.34026	0.862021	0.7613	0.759037	0.764066	0.83752	1.74174	0.964346	0.968671	0.817231	2.33205	NA	0.700102	0.794039	1.5327	1.00067	0.836383	1.73395	1.85456	0.581055	1.40715	1.48088	1.29592	0.598801	1.30656
IL3-2	1	1.06118	1.21849	1.30284	1.79397	0.89588	1.48722	0.997421	0.613025	0.703399	0.853995	0.782566	0.542931	1.07991	1.51143	1.51425	1.71132	1.38472	0.889617	NA	1.29613	1.69946	0.301664	1.66497	1.85864	0.834363	0.979443	0.736094	NA	0.961906	2.03207	1.17517	2.11186	1.53276	1.4619	0.977304	1.42124	NA	1.32674	0.811662	0.964274	1.64292	2.43617	1.05619	0.634305	0.646396	1.1157	1.05785	0.735669
IL3-3	1	1.33863	1.38849	1.14556	0.958746	0.894517	1.74125	1.30313	1.43147	1.69046	0.948969	1.35653	0.869196	1.21083	1.20026	1.67889	1.25564	0.963657	1.24266	NA	0.692698	1.87677	1.23693	1.03693	0.580643	0.959899	0.925879	0.88987	0.838682	0.96432	1.89056	1.17696	0.812788	1.45379	0.833987	1.40998	1.11728	0.985727	1.70984	0.915861	1.12865	0.915042	1.47872	1.07676	0.645436	1.01906	1.00156	0.854693	1.06953
IL3-4	1	0.875686	1.2272	1.02323	1.06902	0.921356	2.99051	1.2247	2.59222	1.26351	0.502926	2.51199	1.07271	0.886181	0.76746	2.07975	0.973169	1.04027	1.08104	NA	1.14757	1.06215	0.705143	0.858214	0.442356	0.716386	0.853314	0.745916	0.862136	0.908306	1.17977	0.55578	0.605547	0.914695	1.22034	NA	0.769946	1.15319	1.07663	1.00064	0.98153	2.57008	2.02952	0.743626	0.988872	0.676231	1.90366	1.03326	0.653913
IL3-5	1	1.32228	0.813744	2.03533	0.627188	0.657146	0.250624	0.992542	1.35659	0.566454	0.928063	0.69588	0.435267	0.549011	0.691086	0.50398	0.87325	0.711375	0.499548	0.586884	1.37151	0.94366	1.52685	0.866651	0.879485	1.74276	1.39886	1.17526	1.20389	1.39388	0.239771	0.736811	0.660437	0.521109	0.68429	1.68699	0.902762	1.50507	2.56872	0.872233	1.01483	2.34802	1.25274	0.63309	0.354364	0.436229	0.603964	0.776029	0.801223
IL4-1	1	0.971162	0.145883	2.48199	0.971479	1.13734	0.728301	1.07518	0.628504	0.703324	1.01016	0.521011	2.45841	1.53797	1.0401	1.45044	1.20507	1.64105	2.81704	1.17478	2.66497	1.52375	1.34916	1.2222	0.781234	0.898243	1.1312	0.947337	1.08028	0.926121	0.504256	1.02442	1.14756	0.993551	2.19956	1.50109	1.20122	0.00284185	1.22685	0.836147	1.26724	0.980548	0.827857	0.829194	1.27503	1.98023	1.19777	0.758778	1.3552
IL4-1-1	1	1.31139	0.878227	0.77791	0.892515	0.860262	0.227761	0.993635	1.13781	0.541869	1.13498	1.35409	1.16362	1.3513	0.828839	0.568051	1.1511	0.704438	0.548798	0.706499	0.672675	0.789124	1.03481	0.927365	0.549408	0.99147	0.949763	1.21525	1.30589	1.19218	0.122219	0.729154	0.751692	0.755645	0.52219	1.4074	0.865208	1.28089	1.23741	1.08488	0.793223	1.0103	0.725124	0.52276	0.454353	0.932594	0.694103	0.810398	1.16463
IL4-2	1	1.22945	0.901542	0.112665	0.977	1.23663	0.58797	1.32026	1.03979	0.86183	1.04185	1.21305	1.83689	1.19249	1.00441	1.21263	0.859782	0.861809	0.863738	0.826658	0.535737	1.9877	1.11554	0.923742	1.07046	1.05308	1.00558	1.15304	1.15401	1.14104	0.357916	0.807383	0.945996	1.22784	0.636898	1.55982	0.935132	0.820842	1.35774	1.03612	0.862869	1.55079	0.784748	0.334346	0.610572	0.911315	1.15611	0.92237	1.23102
IL4-3	1	1.76891	0.917752	0.78781	1.23711	1.36188	0.575881	1.25278	3.6912	0.581388	0.957176	1.37339	NA	1.1862	0.671951	0.752861	0.993966	0.70534	1.39526	1.06467	0.555046	0.466875	1.38018	0.907895	1.72467	1.21465	0.863122	1.34245	0.892334	1.13248	0.060037	0.697502	0.980661	1.04053	1.14507	1.34887	1.15417	1.24535	1.14513	1.42221	0.129197	1.01291	0.606017	0.8089	0.816776	0.954706	1.70152	1.48551	1.25499
IL4-3-2	1	0.899346	0.940336	3.21881	1.09065	1.17997	0.94989	0.936906	0.905475	1.07446	1.13522	0.989738	1.40884	1.20425	0.852906	0.76017	0.886515	1.73202	1.66739	1.44555	3.99986	1.14887	2.26428	0.703078	1.10284	0.689346	1.21458	0.754049	0.985152	0.95577	0.426081	0.906844	1.95176	0.850231	1.00932	0.887045	0.74347	0.542868	1.34084	0.869682	0.837585	0.618925	0.622323	0.374555	1.59419	1.94862	1.11413	0.650469	0.926443
IL4-4	1	0.864578	2.11457	3.44202	3.03141	2.11108	1.90604	1.62342	0.974931	1.08945	0.810772	1.22991	1.89473	3.0893	1.98842	2.10391	1.38345	1.44909	1.1867	0.732206	1.5795	2.03186	0.972492	1.59244	2.68116	0.807124	0.718678	1.42054	1.31341	0.912513	1.37045	1.06422	1.61258	1.19185	0.77576	1.31117	1.72099	1.88023	1.78521	1.09034	0.776278	2.94438	2.11303	0.706822	1.04136	0.758412	0.842903	1.08029	1.01791
IL5-1	1	1.40979	1.25448	0.0946453	0.952335	1.07968	0.798003	0.929779	1.35385	1.99387	0.903834	1.27822	1.3248	1.05545	0.748164	0.928853	1.26738	0.924028	0.942579	0.893798	0.77306	1.0362	1.2037	1.01437	0.348656	1.06289	1.25383	0.880947	1.06927	0.936285	0.537577	1.16318	0.842906	1.04302	0.554898	1.01569	0.989062	NA	0.713518	1.21951	0.872941	0.689022	0.65505	0.800732	0.580567	0.440887	0.922812	0.934248	0.782272
IL5-3	1	0.874667	1.23973	1.59788	1.93793	1.47154	1.30631	1.42297	0.857417	0.776896	0.666061	0.857208	1.00541	1.4364	1.011	1.2531	1.13065	1.93705	1.70141	NA	0.959803	1.3095	0.621594	1.47388	1.22008	0.954837	0.891661	1.41524	1.13404	0.969439	1.26918	0.625258	1.02605	0.97368	1.23582	0.927769	1.21712	0.701643	1.33216	1.00061	0.813701	1.58142	1.59863	1.03015	0.440195	0.382323	1.22642	1.00462	0.657351
IL5-4	1	0.567293	0.768014	0.200933	0.557289	0.853253	0.734783	0.667485	0.32438	1.00058	1.17267	0.614735	0.792335	0.672474	0.888193	0.642477	0.701491	0.624959	0.500538	NA	0.256545	0.410873	0.564325	0.579493	0.788223	1.18089	0.853245	1.08873	0.86933	1.17658	0.326188	1.04658	0.876586	1.70587	0.761118	0.790219	1.42028	1.25324	0.603797	1.14675	0.895247	0.488744	0.554112	0.964406	0.606196	0.386195	0.604575	1.08422	0.632074
IL5-5	1	0.989774	0.94993	1.22277	0.744523	1.21337	0.874796	0.86213	1.10135	1.09495	1.24769	0.94505	0.890246	0.683647	0.841893	0.829652	1.32754	0.757907	1.01939	0.636896	0.588196	0.916585	0.523538	0.980109	0.663509	1.03971	1.26837	1.10251	1.08462	0.938635	1.11858	0.919828	0.638564	0.949782	0.931826	1.61595	0.835374	1.2857	1.35247	1.49053	0.992427	0.738662	1.4539	1.19953	0.559762	0.710407	1.22939	0.00103966	1.57174
IL6-1	1	1.06163	1.03619	1.15859	1.28324	1.06392	0.981987	0.916258	1.32288	1.29919	0.723506	0.810112	1.97363	1.14171	0.779217	0.869513	1.05796	0.872001	0.67911	NA	0.798112	0.922671	0.870436	0.945399	0.615374	1.16478	1.09014	0.705953	1.27807	1.32479	0.117548	1.37721	1.08528	1.20446	0.523259	0.676263	0.856315	0.961616	0.872547	1.00827	0.814753	1.71381	1.03958	0.468179	0.486954	0.486844	0.693725	0.67435	1.55159
IL6-2	1	0.93298	0.764272	0.61865	1.05834	0.99658	0.719789	0.711972	0.793242	0.561348	0.931015	0.558249	NA	0.79426	0.472742	0.323137	0.636456	0.594597	0.515272	0.849326	0.629685	0.646617	1.57777	0.975363	0.821717	0.655492	NA	0.832913	1.33492	1.09304	0.992826	1.14234	0.629988	0.991752	0.680321	0.397791	0.692191	0.869289	0.732723	1.0115	1.17876	1.05602	1.17219	1.01103	0.625698	0.689071	0.696502	1.06988	0.690713
IL6-2-2	1	0.876297	1.11903	1.76642	1.71363	1.26929	1.5883	1.49046	0.779204	1.10276	0.751934	1.03893	0.786576	1.54617	0.993742	1.52965	1.05462	1.65041	1.88286	NA	0.808027	1.83483	2.75956	1.87486	1.40361	0.886098	0.770549	0.86622	0.999256	0.885104	1.45107	1.43556	1.40897	0.805438	2.35711	1.40895	1.47189	0.924916	0.646758	0.785285	1.1872	4.46886	1.44927	1.25651	0.673473	0.578951	1.34122	1.34649	0.628582
IL6-3	1	1.39431	0.817474	0.405669	0.878057	0.944504	0.357782	1.12658	3.69041	0.550705	1.19406	0.636609	0.620116	0.679949	0.781098	0.576985	1.0652	0.949608	1.00751	0.945941	0.639834	0.449971	2.51416	0.843969	0.558538	1.30744	0.935411	1.32181	1.07949	0.964866	0.583282	0.964467	0.750727	1.09692	0.645362	0.918262	1.4555	0.00329691	0.727603	0.923659	0.701101	0.750599	0.520136	0.847247	0.548449	0.724318	1.07641	0.815968	1.08341
IL6-4	1	0.953163	0.765436	1.18766	0.0210366	0.777484	0.407878	0.868072	1.05748	0.445491	0.677386	0.77259	0.585922	0.745829	0.648425	0.566116	1.09253	1.01993	2.3921	1.26895	1.85021	0.707601	1.74683	0.896343	0.631513	1.08081	0.89585	0.959755	1.03863	0.961737	0.589927	0.929846	1.0276	1.61856	3.14146	1.57975	1.20942	1.13745	1.57542	1.1182	1.01846	0.744909	0.814103	1.37205	1.39383	1.4736	1.40159	0.932588	1.5492
IL7-1	1	1.02095	1.23622	1.11199	0.924798	0.826678	0.778458	0.574796	1.13979	1.22054	0.583278	1.8778	1.00059	1.12502	1.14297	1.02494	1.12605	0.891092	0.935595	NA	0.867667	1.05122	1.68448	0.976336	0.687795	1.04134	0.953067	1.27517	0.903759	0.982153	1.32077	1.03811	1.00692	1.23416	0.916583	1.16925	0.688692	1.2064	1.03438	1.15677	0.921417	1.36884	1.40944	0.986865	0.885524	0.671834	1.13176	0.671922	1.32025
IL7-2	1	1.50597	0.324677	1.19389	0.672163	0.930384	0.578751	0.623067	1.32485	0.728879	1.37942	0.644659	NA	0.615155	0.756619	0.507074	1.10237	0.881006	1.72724	NA	1.10728	0.923131	0.789342	0.634944	0.961549	0.870287	1.09596	0.711089	0.534647	1.09567	0.73663	1.34197	0.972511	0.751463	1.15688	1.06155	0.664276	1.10022	1.87687	0.701673	0.769774	0.49456	0.619941	1.66635	1.34949	0.840822	1.23222	1.19703	0.723771
IL7-3	1	1.36216	0.437528	0.342093	0.823453	0.781906	0.564703	1.441	1.56731	1.06882	1.2864	1.00889	1.23551	1.23215	1.16932	0.748312	1.23486	0.979099	1.06078	0.819371	1.16721	1.3312	1.5398	0.807992	0.461469	0.907859	1.2364	1.47266	1.42658	1.17711	0.57623	1.41131	0.570209	0.993767	0.83306	1.3878	0.821102	0.846317	1.60672	1.25485	1.10991	1.01872	0.652807	0.882025	0.305681	0.368717	0.868288	0.872174	0.877514
IL7-4	1	0.705524	1.63842	3.26012	2.76021	1.48954	1.38216	1.3929	0.605281	1.64227	0.811482	1.01849	1.4961	2.19994	0.899011	1.51576	1.04091	1.55943	1.68599	NA	1.48079	1.07057	2.46518	2.32272	1.65834	0.975111	0.84458	0.850788	1.1441	0.814694	1.62437	0.747615	1.2127	1.14774	0.904753	0.937388	1.25614	0.735106	1.59283	0.700328	0.782961	2.46295	1.5043	0.454364	0.496113	0.383075	0.888101	0.694247	0.843731
IL7-4-1	1	1.05558	1.0388	0.917682	1.39317	0.829286	1.12035	1.15392	1.25108	1.70659	0.888368	1.07759	1.11333	0.609448	0.454133	0.773064	0.866125	0.695838	1.07868	NA	0.418631	0.897636	0.890717	1.24613	0.489939	0.985499	0.803585	0.96854	0.74708	0.80588	1.22503	1.14487	0.988341	1.17813	0.958379	1.2158	0.952122	0.57898	1.57797	0.927407	1.41097	1.58051	1.14362	1.01207	0.613434	0.499821	1.3289	1.05956	1.0889
IL7-5	1	0.745548	1.12575	0.761869	1.09504	1.03771	0.581918	1.66255	1.07948	1.29815	0.901202	1.88087	1.17015	1.21175	0.743492	0.967148	0.561291	0.980706	0.764271	NA	0.486624	1.73156	1.14507	1.27728	0.775185	1.1617	0.816	1.05869	1.13278	1.0935	0.944707	0.87266	1.3048	1.07205	0.522272	1.05994	1.28403	0.860512	0.721284	1.1413	1.20378	1.15264	1.15327	1.04053	0.61838	0.632309	0.760272	0.600839	1.40911
IL7-5-5	1	0.785946	1.15057	0.0944507	1.02702	0.885584	1.78479	1.21995	1.68952	1.47211	0.808683	1.3675	0.752722	0.7486	1.05336	1.10095	0.954518	1.13671	1.01843	NA	0.964496	1.23494	1.09868	1.26773	0.969088	0.934741	0.951742	0.692476	1.07285	0.872937	1.3028	1.11177	1.13287	0.927097	1.11212	1.46438	1.16886	1.01618	1.71353	1.05259	0.958949	1.23599	1.18402	0.640423	0.758152	0.866918	0.980033	0.530063	0.920213
IL8-1	1	0.985182	1.20417	0.819411	0.942505	1.24491	0.690401	1.47434	0.941149	0.963281	1.11891	1.13675	1.27106	1.12616	0.838384	1.10732	0.796677	0.883918	0.765213	NA	0.619738	1.55015	0.750637	1.07059	0.953603	0.957443	0.91557	1.08831	1.0621	1.08799	1.80357	1.32434	1.08149	1.10249	1.34877	1.06661	1.23253	1.20007	0.936565	0.920363	0.935801	1.29125	1.28063	1.68676	0.90666	0.97686	0.97442	1.1035	0.897666
IL8-1-1	1	1.06405	0.981333	0.733937	0.169512	0.914402	0.628226	0.667588	1.04867	0.696891	1.01458	1.01718	0.851809	0.855314	0.873622	0.661934	0.831254	0.630634	1.11362	NA	0.922862	0.466729	0.777401	1.13516	0.831905	0.787506	0.939129	0.733521	0.703462	1.22001	0.521647	0.664212	0.449456	0.71178	0.759676	1.10646	0.495134	0.94488	1.43879	0.999239	0.967103	0.857811	0.865445	0.245646	0.594254	0.813083	0.709364	0.767953	1.13808
IL8-1-3	1	0.766262	1.66753	1.35569	1.36798	1.57378	1.99871	0.97351	1.27741	1.23701	0.632607	1.18345	0.675543	1.25756	0.593554	2.23585	0.796176	1.33906	0.796066	NA	0.625434	1.02995	0.990366	1.43961	1.03287	1.09032	0.721998	0.877498	0.791037	0.992686	1.62045	1.20094	1.36816	1.17735	0.830679	1.42233	1.6436	1.45485	1.50779	1.21292	1.09767	0.887832	4.11799	0.634815	0.785791	0.858308	1.51605	1.10137	1.36313
IL8-2	1	0.949222	0.547398	0.966047	0.864636	0.965158	0.864706	1.13658	1.42236	1.14954	1.09238	0.7775	1.31737	1.0851	1.4927	0.808379	0.712411	0.650342	0.708304	NA	0.93	1.11953	0.537494	1.14156	0.593563	1.42155	1.07627	0.912492	1.27342	0.924889	0.299143	0.948762	0.734719	0.937582	0.936186	1.52569	0.966715	0.671319	1.08497	0.832025	1.42876	1.63441	0.973166	0.561978	0.592688	0.696619	0.803549	0.539624	0.741622
IL8-2-1	1	1.39506	1.22113	1.03082	1.01575	1.19157	0.839137	1.09764	2.4108	0.936067	0.941713	1.3226	1.63149	1.51434	1.09977	1.31116	1.53965	1.29046	0.605793	NA	0.650189	1.2741	0.997918	1.12931	1.10656	1.35481	0.826676	0.98602	1.04826	1.32539	0.407458	0.542385	0.628087	1.68261	0.431428	1.07523	1.51747	1.18722	1.11377	1.22704	0.827048	0.731903	0.993595	0.571771	0.624928	0.719707	0.946471	0.749244	0.763011
IL8-3	1	0.89154	0.807419	0.993421	0.699441	0.781959	0.293542	0.386363	0.808445	0.557143	0.875392	0.692527	NA	0.423427	0.475436	0.418048	0.793728	1.14772	2.64507	0.96026	1.57015	0.803143	1.99073	0.858958	0.906864	1.17751	1.12473	1.11376	1.046	0.971466	0.870282	1.04552	1.07991	0.928166	1.62614	2.40158	0.884229	0.785263	2.12532	1.04777	1.03287	2.13391	2.32962	0.890507	0.652688	0.569346	1.07521	1.09843	0.96006
IL8-3-1	1	1.02534	0.863469	0.544735	0.937773	1.16814	0.339527	0.88624	0.92312	0.620953	0.728667	0.71552	NA	1.29153	0.867448	0.502832	1.47748	0.465757	0.317801	0.646217	0.671404	0.606362	0.473286	0.746964	0.512503	1.1127	0.798884	0.852656	0.972154	0.9211	0.343707	0.593434	0.457516	1.36751	0.466711	1.9892	1.16668	0.961992	0.993015	1.32573	1.44908	1.2743	1.35992	1.4561	0.6185	0.308975	1.3455	0.723524	0.946128
IL9-1	1	0.904922	1.26274	4.44687	0.874278	1.58143	0.740189	1.35947	2.40565	1.80519	0.689416	1.01272	0.7601	0.908109	1.07593	1.3256	1.1343	1.4958	1.28183	NA	1.03612	1.28869	1.48253	1.32761	0.740207	0.929866	0.89463	0.844028	1.06606	0.806598	1.32546	1.19556	0.690214	1.61746	1.44331	1.37406	1.55918	1.23175	1.81384	1.06337	0.792336	1.7795	4.55395	1.41468	0.709489	0.272588	1.1488	1.22479	0.569925
IL9-1-2	1	1.16583	1.09594	1.47085	0.631633	1.07961	0.366789	1.14908	2.85742	0.743341	1.05511	2.26732	0.950814	1.17428	1.01768	0.647855	1.13611	0.594377	0.928492	NA	0.587387	1.32043	0.85945	0.785006	0.601349	1.20721	1.28628	1.49266	1.18865	1.37385	1.18414	1.19741	1.24124	1.19312	0.89813	1.10923	0.772492	1.18338	0.833719	0.997209	1.24714	0.778114	1.22619	0.857281	0.907041	1.91547	1.09319	0.443661	1.61529
IL9-1-3	1	0.997948	1.36839	2.37667	1.80503	1.4803	1.50568	1.27949	2.84351	1.87768	0.795179	2.09874	0.590993	1.19035	1.31263	1.466	1.31645	1.82583	2.98088	NA	2.33777	1.41168	2.35824	1.10132	1.07043	0.926607	1.03152	1.48332	1.08848	0.784586	0.841167	1.03683	0.837036	1.29332	2.42158	NA	0.000898327	NA	0.00305033	0.836008	0.873956	1.81192	0.975413	0.660947	0.622736	0.810778	0.847208	0.689448	0.826935
IL9-2	1	0.860422	1.35502	1.62727	1.62601	1.41358	1.36417	2.23834	1.18079	1.91265	1.00082	1.33321	1.30016	1.86792	1.64712	1.15691	1.00831	1.80882	1.43783	NA	0.954743	1.51036	1.33187	1.0881	1.54649	0.987456	0.851816	0.865184	0.952299	0.899349	0.957484	0.675368	0.657976	1.44839	1.84776	1.24445	1.82615	0.764153	1.25549	1.0395	0.965335	1.82963	1.92656	1.52518	0.59499	0.237227	0.520615	0.963808	0.997047
IL9-2-5	1	0.99934	1.0146	0.108744	0.868219	0.862246	1.15988	0.989249	0.728372	0.624308	0.961963	0.903843	0.681016	0.630169	1.01726	1.12533	1.14016	0.765684	1.16132	0.905621	0.552099	1.10518	0.275117	1.00669	1.26223	1.08583	1.01668	1.18064	1.1495	0.865478	0.933047	1.02755	1.01933	0.943336	0.916917	1.28497	1.27717	1.26169	1.64643	1.07113	0.990024	1.47384	0.980067	0.842469	0.556353	0.547423	1.52342	1.02448	0.817485
IL9-2-6	1	0.924249	1.33393	1.15437	1.57984	1.40239	1.31725	1.49548	0.884986	1.45592	0.758742	1.1828	0.832851	1.4615	0.960594	1.14052	1.07247	1.19429	1.43593	NA	0.702108	1.70337	2.30687	1.03639	1.39275	0.853808	0.740454	0.773234	0.459729	0.905588	1.0524	0.795848	0.565282	1.25691	0.739277	1.14204	1.64106	0.86167	1.27105	1.00742	1.1417	2.18212	2.67455	1.04017	0.9193	0.530607	1.66873	0.752686	1.16998
IL9-3	1	0.715186	1.01687	0.916076	1.01255	0.847833	0.476667	0.384791	0.3329	0.718134	1.04532	0.463101	1.08181	1.0665	1.26257	0.979881	0.335427	1.00127	0.783235	0.796483	0.592212	0.538536	0.277823	0.960553	1.98588	0.872063	0.766471	1.14579	0.980106	0.980192	1.03668	1.32923	1.19612	0.994868	0.502833	0.99955	1.36902	1.08823	0.891597	1.04982	0.842399	0.774899	0.593349	1.33744	0.530266	NA	0.634107	1.03468	0.792952
IL9-3-1	1	1.00364	0.833507	1.3276	1.05888	1.06219	0.708964	1.4562	1.22088	0.767755	0.707877	1.2268	0.47167	1.39026	1.6849	0.960752	1.11595	1.01325	2.51009	1.38927	1.48925	1.25387	0.415371	1.07939	1.20676	0.853429	0.794963	1.64667	0.87464	0.947562	1.40424	1.27497	1.24897	1.79735	2.52865	2.12645	1.87461	1.63736	1.07365	1.31026	NA	NA	1.14851	1.40184	0.718161	0.418398	2.39586	1.29219	0.957952
IL9-3-2	1	1.17452	0.832056	0.919407	0.982477	0.811728	0.583254	0.312118	0.65849	0.240335	0.93042	0.343368	1.10164	0.474152	0.778977	0.708083	0.679699	0.875705	1.54055	NA	0.804921	0.316902	0.431541	1.00013	0.685099	0.893362	1.14354	1.22242	0.705924	0.973667	0.333229	0.797307	0.745773	0.748864	1.25348	0.848305	0.926361	0.770591	0.712767	0.956138	0.925478	NA	0.549686	0.439359	0.714428	0.383142	2.04156	0.892914	1.16049
M82	1	0.750561	0.890216	0.71856	0.97058	0.828101	0.763009	0.761272	0.504052	0.713801	1.23473	0.464962	NA	0.963917	0.966541	0.768119	1.36266	0.554123	0.710737	NA	0.5028	0.912069	0.361669	1.06022	1.45179	1.17348	1.0109	1.03903	0.584762	1.21936	0.422201	0.549477	1.02258	0.941174	0.636394	1.0093	1.17207	1.07711	0.542156	0.714913	1.07921	0.968594	0.526354	0.554388	0.446852	0.473989	0.649229	0.72846	0.735628
M82	1	1.47875	1.09536	0.971093	1.07073	0.975925	1.00565	1.69082	1.59543	1.7015	0.936887	1.50031	0.839873	1.1793	0.992703	1.13833	1.60993	1.46171	1.55827	NA	3.25266	1.63674	1.12365	1.16181	0.704498	0.996851	1.24416	1.0146	1.00535	1.07848	0.996775	0.736444	0.926155	1.03038	0.975917	1.61956	0.963931	0.824414	2.64518	1.12845	1.4334	1.36137	1.34209	0.706464	0.474343	0.664441	1.4433	1.05971	0.940285
M82	1	0.875696	0.497286	0.032642	0.941553	0.774254	0.549883	0.914051	0.512888	0.969684	0.816749	1.5356	0.626106	1.26614	0.824373	0.703047	0.938003	0.792024	1.15334	0.777625	2.00361	1.08326	0.556194	1.10569	1.33669	0.862403	1.22573	0.941846	0.807683	1.15181	1.08803	1.13883	1.7959	0.905169	0.706977	0.306754	1.20648	0.96097	1.24125	0.671068	1.36983	1.27891	1.73513	1.73916	1.11339	0.843728	1.26477	1.14723	1.02034
IL10-1	6	0.921168	0.980478	0.853938	1.13012	0.926955	1.23219	1.27646	0.322498	0.685598	1.15429	0.7984	NA	0.479838	1.73386	1.21247	0.934816	1.14964	1.38207	1.48866	1.09408	0.98222	0.703406	1.08651	0.832829	1.01602	0.985349	0.599508	0.158958	0.896063	1.86705	0.968684	1.20806	1.08401	1.45763	1.4617	0.791071	1.78216	0.867288	1.05272	1.26887	0.326783	0.711361	1.29149	3.58523	2.59547	1.07721	1.05799	2.13956
IL10-1-1	6	1.12566	1.07112	1.20455	1.55269	1.26851	1.40614	1.30627	0.450453	1.34355	1.08445	0.975671	0.791413	1.27339	1.30076	1.53624	0.91546	1.51397	1.27305	2.28666	0.815576	1.11351	0.489335	1.14693	1.74554	1.12306	1.06572	0.78171	1.10763	0.882698	2.13415	0.911092	1.28106	0.890786	1.11846	1.2632	1.23915	0.938018	0.996716	0.989027	0.964793	0.766491	0.840743	1.26147	1.7061	1.7701	1.10677	1.08513	0.81368
IL10-2	6	0.926373	1.42395	0.0505522	1.30711	0.946176	2.98965	1.08977	0.646293	1.05441	0.969863	1.83158	0.875153	1.45577	1.23569	2.99742	0.697689	1.64238	0.72493	NA	0.87504	1.21554	0.853574	1.13727	1.27548	1.18169	1.06948	1.30461	0.54033	0.917806	1.43848	0.747655	0.60478	1.08209	0.562961	0.699473	1.2684	0.699916	0.783153	0.840188	0.828149	0.98573	0.97499	0.888362	0.863166	0.893126	1.5239	1.09743	0.80423
IL10-2-2	6	0.881678	1.3214	0.268082	1.05726	0.801494	4.03476	1.39224	0.489049	1.06338	0.633509	1.34351	0.455535	0.921875	0.92538	3.23056	1.11605	1.07897	0.680879	NA	0.425203	1.1357	0.64947	0.831924	0.58144	0.981827	0.899113	0.787308	0.612292	1.05234	1.20862	0.921369	0.709919	0.788168	0.865714	0.524859	0.757356	1.07229	0.813687	0.941875	0.968196	1.40078	0.811435	0.866462	0.712365	0.673198	1.12631	1.14995	0.667746
IL10-3	6	0.759516	1.00374	1.23245	0.871844	1.21073	0.624488	1.00462	0.567838	2.07916	0.978248	1.28136	1.33162	0.607734	0.960714	0.50788	0.750338	0.508675	0.719499	0.90439	0.933588	0.459232	0.534381	0.58851	0.647436	0.840704	1.10056	1.00056	1.01208	0.700921	1.09532	1.60729	0.821512	0.674556	1.05102	1.36005	1.33075	1.63378	1.13072	1.20111	NA	0.827361	1.01269	1.14165	4.22991	3.68003	1.18583	1.50703	3.05268
IL1-1	6	0.668872	1.15132	1.26791	1.57951	1.49619	1.37979	1.3298	0.437924	1.13955	0.837105	0.728326	1.15183	1.35022	0.913774	1.51827	0.832118	1.22925	1.18258	NA	0.715002	1.25642	2.01938	1.32854	1.29153	0.71823	0.959324	0.997271	1.14772	0.0094851	1.76886	1.31758	1.23315	1.28531	0.863628	0.899606	1.84285	0.933149	0.753684	1.03971	1.08992	0.942725	0.968137	0.873463	1.17275	1.04055	1.01846	0.956632	1.14969
IL11-1	6	0.847423	0.84639	1.51966	0.893175	1.05749	0.803267	1.06486	0.611261	1.4254	0.914922	0.927876	1.33526	1.27128	1.5522	0.804526	0.963782	1.24064	1.27513	NA	0.709398	1.09742	1.55341	0.957935	0.729731	0.965866	0.83621	0.654126	0.589065	0.950916	1.51095	0.722981	0.686655	1.13687	1.20187	0.927384	1.12927	0.738636	1.20292	1.19527	0.864334	2.13417	2.34656	0.822298	0.533317	0.709803	NA	1.61647	1.35068
IL11-2	6	1.16795	1.24427	0.881267	1.47905	1.31586	1.69811	1.29882	0.667045	0.749673	1.01048	1.1105	1.71086	2.067	0.944392	1.33747	1.44095	1.03138	1.41962	0.725686	0.826273	1.39847	0.639826	1.1496	0.719942	0.829919	1.06229	0.986709	1.0172	1.00492	0.490485	0.731473	0.877196	1.03718	1.15351	1.13969	1.59407	0.951199	0.828623	0.989297	0.756484	0.58073	0.617447	0.549937	0.457629	0.869782	0.654718	1.37196	0.536294
IL1-1-2	6	1.15095	0.225936	0.726167	0.27088	0.61325	0.0958091	0.820205	0.549484	0.495632	1.32593	0.769544	0.83419	0.644337	0.868904	0.754015	0.9147	0.769233	0.676552	1.10078	0.519821	0.438965	0.476509	0.80633	0.929344	1.20931	1.10319	1.48559	1.22244	1.02631	0.67072	0.899127	0.54521	0.667263	0.692296	1.12494	0.661613	NA	0.682409	1.24811	1.21156	0.232854	0.440237	1.15228	1.40608	1.68105	0.918464	1.40695	1.21796
IL11-3	6	1.04272	0.858198	0.0515783	0.923241	0.886905	0.773801	0.735932	0.98906	0.839886	1.12061	1.26989	0.921578	0.506402	0.971969	1.08357	1.15874	1.25329	0.669466	0.882657	0.890252	1.3067	0.593007	1.25295	1.15025	1.26528	1.18145	1.51441	1.52161	0.937104	1.16464	1.19411	0.874598	1.07818	0.583024	0.474869	0.830474	1.22518	0.90318	1.21943	0.531774	0.699376	0.661785	0.73099	1.27091	1.74856	0.704288	0.779824	1.55612
IL11-4-1	6	0.973197	0.881804	0.318879	0.581769	0.90077	0.40075	1.08677	0.791125	0.861656	1.00995	1.2756	0.742478	0.323001	0.739821	0.735481	1.44916	0.813211	0.957133	2.32739	0.731225	0.908382	1.59412	0.928706	0.32285	0.72265	1.6602	1.11815	1.46243	1.23449	1.89099	1.03192	0.566937	0.60677	0.762137	1.15616	0.784978	1.02916	0.552419	1.26826	1.68176	0.276451	0.398098	2.48447	4.62381	3.47733	0.925313	0.986781	1.8848
IL1-2	6	1.26571	1.81947	1.90187	0.997982	0.59917	4.51818	1.17684	0.988556	1.19969	0.670373	1.21623	0.47709	1.13595	0.939625	3.0867	0.79636	1.38423	0.850568	1.00944	0.872543	1.58255	0.433474	0.987456	0.387473	0.877669	0.845557	0.646166	0.766175	0.808556	1.11217	1.02087	NA	1.22475	0.832113	0.443049	0.69438	0.79483	1.49667	1.31657	0.807667	1.10259	1.36691	1.55386	1.15134	1.75277	2.87228	1.01934	NA
IL12-1	6	1.02673	1.05531	0.771949	0.942181	0.708983	0.783462	0.840324	1.13046	0.864215	1.04722	1.32298	1.70711	1.08181	1.76269	0.387618	0.971764	0.637005	0.85481	0.756187	1.04542	0.645647	0.824956	0.774543	1.0239	1.33881	1.34124	1.57131	1.08167	1.14304	0.942877	1.12299	0.874187	0.977502	0.894795	0.434083	0.767885	1.48686	0.975636	1.05495	1.04206	0.901933	0.767614	1.70512	0.733838	0.769107	0.889775	1.64089	0.788678
IL12-1-1	6	1.08676	1.01915	1.64105	1.09972	0.936714	1.2103	0.670439	0.398888	1.65657	0.980872	1.01314	0.878265	0.278227	1.29253	0.718858	1.00674	0.761201	0.802451	1.29437	0.962476	1.22516	0.996844	1.03726	1.55007	1.07024	1.1803	1.02176	1.09906	0.873428	1.04281	1.4409	0.915919	0.901394	1.64191	0.968241	0.949004	1.14739	0.778097	0.873087	1.14717	0.481031	0.608431	1.11132	1.32033	1.20849	0.511178	1.23673	0.945664
IL12-2	6	1.17601	1.09501	1.29262	0.679103	0.594366	0.634109	0.342464	0.54666	1.58135	1.08108	1.0569	1.05857	0.261843	0.599243	0.826066	0.671915	0.727517	0.519246	NA	0.660266	0.944828	0.284945	0.753577	0.670417	0.987963	0.910344	1.19526	1.08044	0.917482	1.61398	0.904033	0.910421	0.741987	0.887817	0.923573	0.805718	0.655556	0.82868	1.20683	1.15148	0.325112	0.508871	1.30991	0.475295	0.721271	0.851911	0.950449	0.73302
IL12-3	6	1.23862	1.25866	1.21615	1.14377	1.35808	1.13966	0.974022	0.583407	1.52866	1.07588	1.01394	0.896516	0.781402	0.744377	1.21877	1.36626	1.39076	0.993438	1.36063	0.58945	0.873822	1.07205	1.26013	2.33756	0.769556	1.05415	1.08204	1.11888	0.863539	2.02184	1.30261	1.26714	1.27176	1.22479	0.631693	1.18146	1.17956	1.61668	1.1601	0.836537	0.821656	1.09308	1.31173	0.662048	0.732398	NA	1.25471	0.831629
IL12-3-1	6	0.931955	0.858408	0.812185	0.778286	0.890369	0.647876	0.610376	0.588261	0.652608	0.96629	0.577446	0.685288	0.632111	1.23742	0.772246	0.767209	0.472481	0.413139	0.886426	0.477485	0.599455	0.250762	0.876404	1.04408	0.892617	0.810425	0.902565	0.907187	1.28206	0.432028	0.61892	0.554176	0.641837	0.452871	0.414513	0.640065	0.803694	0.796268	1.22927	0.554301	0.279298	0.535165	0.808706	0.558029	0.492355	0.557783	0.805243	0.688684
IL12-4	6	0.844975	1.63959	1.21646	1.01107	1.20738	1.53812	1.10548	0.488868	1.36443	1.18835	1.0388	1.24257	1.72309	2.04622	1.07542	1.07104	1.18535	0.990408	NA	1.02943	1.91014	1.20697	0.934899	2.02067	1.14623	1.10687	0.777239	1.37249	1.06635	1.38557	1.68369	0.913525	0.92121	0.859495	0.761513	0.658231	0.304701	0.653598	0.862292	0.927768	0.591853	0.685682	1.54083	1.31158	2.10378	0.946436	1.13688	1.69405
IL12-4-1	6	0.804615	0.873048	0.635576	1.07065	0.882255	0.964252	0.675612	0.521391	0.967651	0.887498	1.09959	0.64152	0.822858	1.43844	1.04496	0.93679	0.709327	0.908103	NA	0.343558	0.4662	1.73946	0.825754	0.441037	0.829332	0.976344	0.900087	1.14387	1.09186	0.94205	0.699667	1.25073	0.63255	0.66391	0.697773	0.781273	0.911238	0.54973	0.824057	0.986782	0.544534	0.656912	1.70205	0.664068	0.536884	0.935513	0.999123	0.505667
IL1-3	6	0.521614	1.20963	0.251182	1.57461	1.2681	0.746568	1.00181	0.69714	1.39895	1.17348	0.707986	1.80525	2.20439	1.10969	1.0811	0.13392	2.30608	0.424001	1.28633	0.853644	0.626421	0.561563	1.07715	1.55641	0.715376	0.704352	0.128799	0.423676	1.16021	1.62009	1.11086	0.972667	0.97731	0.460684	0.206399	1.05058	NA	0.392564	0.427675	1.17046	1.01677	0.523239	0.218264	0.780092	0.746858	1.17154	0.341657	0.617161
IL1-4	6	1.14643	0.631485	0.123204	0.69808	0.720561	0.435588	0.58713	0.792152	0.482447	1.18555	1.17581	0.641629	0.78542	0.686658	0.679815	0.766955	0.666494	0.813152	1.34822	0.348214	0.516318	1.15723	0.7648	0.40711	1.03238	0.722934	1.04155	0.701095	1.14155	0.615901	0.517225	0.796126	0.871276	0.625624	0.748505	1.37464	NA	0.476396	1.00787	1.26539	0.411312	0.325448	1.68737	0.544613	0.506877	NA	1.30807	0.594372
IL1-4-18	6	1.15002	0.706566	1.05447	0.600948	0.901132	0.599907	0.401589	0.894891	0.724343	1.29974	0.945086	0.50165	0.457435	0.967126	0.681372	1.1556	0.794513	0.693441	1.40098	0.577814	0.499246	1.00353	1.01789	0.908517	1.44602	1.02626	1.20083	1.26048	1.36046	0.505746	0.653027	0.86107	1.06363	1.14838	0.517094	1.42207	0.968378	0.673138	0.911235	1.47299	0.301421	0.374461	1.28731	0.822438	0.454375	1.05494	0.882088	1.01207
IL2-1	6	1.02265	1.01554	0.848868	0.795934	0.875165	0.8463	0.813942	0.40564	0.719969	1.08353	0.891204	NA	0.837796	0.738788	0.804727	0.990633	0.76982	0.738109	NA	0.439589	1.03085	0.41546	0.712818	0.544398	0.788215	0.958869	0.831542	0.853268	0.933471	0.786272	0.968058	0.715019	0.78978	0.788137	1.05306	0.863328	1.46457	1.25626	1.15743	0.936149	0.870684	1.04374	0.519227	0.688386	0.625174	0.650735	0.966245	1.17194
IL2-1-1	6	0.894527	1.4423	1.2951	1.26043	0.79319	3.48761	1.05497	0.98248	3.07845	0.848363	2.19437	0.659326	1.81834	1.32033	3.22924	1.14854	1.21389	1.07691	1.30702	0.940032	2.32596	1.73418	1.12715	0.99526	1.03015	0.930088	1.0112	0.681908	0.969844	1.07983	0.918906	0.992723	0.926749	0.647138	0.388791	1.08436	1.50413	1.12892	1.21036	NA	NA	0.624755	1.21787	1.09156	1.22767	0.0432302	0.891962	0.82299
IL2-2	6	1.05924	0.356438	0.51876	0.329718	0.927167	0.440957	1.1951	0.743014	0.644066	1.29851	0.152427	NA	1.05646	0.884887	1.05998	1.50212	1.03031	0.806233	NA	0.693434	0.756191	0.769714	1.09875	1.42189	0.849018	0.928418	0.617412	1.0176	0.963566	0.836726	1.31264	1.10614	0.977284	0.949456	1.14844	1.03694	0.914754	0.556528	0.999567	0.883297	0.248937	0.289879	0.856254	0.545235	0.773698	0.56628	1.30282	0.75774
IL2-3	6	0.846817	0.290367	0.276222	0.213324	0.444559	0.561699	0.244601	0.728354	0.288015	1.02009	0.234037	0.330316	0.331565	0.740339	0.641842	0.68833	0.480994	0.268803	0.339639	0.590644	0.304843	0.144763	0.449545	0.316767	0.965971	1.30328	0.245058	0.564189	1.2015	0.407776	1.18309	0.41023	0.298733	0.70818	0.316007	0.509445	NA	0.19879	1.04398	0.865239	0.961355	0.654361	0.372212	0.254904	0.450747	0.565671	1.02509	0.593272
IL2-4	6	0.464649	0.643377	0.139301	0.402375	0.760337	0.159389	0.355454	0.82295	0.301109	1.18382	0.246377	0.947539	0.518877	0.565484	0.199066	0.316537	0.402895	0.216315	0.341313	0.359366	0.39211	0.151917	0.352566	0.497212	0.505289	0.927096	0.363191	0.229992	0.992524	1.5991	0.588845	NA	0.306893	0.354116	0.185983	0.311665	0.261863	0.187264	0.983487	0.501256	0.801895	0.737604	0.187187	0.184651	0.131322	0.789495	0.577499	0.271291
IL2-5	6	0.667788	0.412564	0.614289	0.72736	0.294762	0.108782	0.300288	0.522777	0.619723	1.48557	0.844476	1.03392	0.234219	0.118059	0.0368281	0.180712	0.584991	0.4715	0.609421	0.757777	0.452517	1.28532	0.834099	0.833145	1.22762	1.29671	1.1646	1.06076	1.26695	0.24025	0.76868	0.877244	0.878519	0.655392	0.82674	0.795084	0.938522	0.570324	0.978165	1.07115	0.301725	0.40224	0.635859	0.559823	0.905801	0.746979	1.36486	0.867768
IL2-6	6	1.17238	1.48769	1.07918	1.44702	1.26046	1.93295	1.44799	1.05196	1.25202	0.805998	1.69754	0.736167	1.73612	1.34544	1.89389	1.16856	1.38721	0.972769	NA	0.845415	2.1125	1.43003	1.88994	1.80684	0.477108	0.964837	1.12282	1.4665	0.0279189	1.48678	1.18211	1.07925	1.29191	0.968528	1.29607	1.5043	1.04386	1.09748	1.2589	0.920776	0.708579	0.84904	1.02158	1.38409	1.75468	2.34466	1.22469	1.21585
IL2-6-5	6	1.10424	1.33126	1.0893	0.740564	1.28648	1.15894	0.706585	0.751337	1.00971	0.656947	0.90446	0.787607	0.876975	1.08607	1.00479	1.17003	1.63513	1.10052	2.90252	1.196	0.913976	2.17343	1.49716	2.27252	0.493039	0.819753	0.976026	1.15209	0.901361	0.602737	1.15212	1.09783	1.14607	1.92205	1.15828	1.07639	1.28523	1.02966	1.21468	1.16892	1.10495	1.3084	2.75494	1.38643	NA	0.389206	2.01371	0.613329
IL3-1	6	1.42711	1.07626	1.18167	0.885548	1.35841	1.27126	0.948172	1.03754	1.51211	0.979663	1.33368	0.953666	0.96257	0.826343	0.631837	1.10507	0.708076	0.880997	NA	0.769417	1.385	0.832937	1.16729	1.1548	1.12586	1.01995	1.0139	1.4297	0.916201	0.914758	1.06069	2.29136	1.1093	0.999175	0.908848	0.965744	0.840694	0.797152	1.1541	1.01638	0.661854	0.530561	1.62192	0.499141	0.650367	0.851511	1.6078	0.594973
IL3-2	6	0.695745	1.3234	1.35643	1.39407	1.02396	1.29929	1.00899	0.324143	0.853925	0.926802	0.807775	1.84571	1.43785	0.996897	1.1835	0.915803	1.35674	1.40015	1.95183	1.5309	0.755863	0.368286	1.13244	1.71242	0.657883	0.843425	0.403878	1.03373	0.807526	2.54211	1.53409	1.70932	1.21528	1.20967	1.10393	0.975484	1.17727	1.42071	0.914146	1.30718	0.470956	0.773953	1.25954	4.02877	5.07856	2.55153	1.22272	3.05364
IL3-3	6	0.542889	0.832762	0.884837	0.728627	0.99901	0.911484	0.422877	0.783866	0.649857	1.18284	0.580291	NA	0.407885	0.801045	0.922186	0.939061	1.18348	0.83479	0.552253	1.71947	0.558261	0.926955	0.708448	0.462956	0.915196	1.07478	0.683197	1.16702	0.980412	1.35524	0.504065	1.1365	0.797588	0.824333	0.883213	0.634561	0.85384	1.06718	0.623496	1.16448	1.61036	2.24114	1.27665	0.49285	0.253735	0.748392	1.31751	0.548142
IL3-4	6	0.978534	1.09473	0.0689014	1.35568	0.967084	1.27371	1.15484	0.512543	1.37328	1.18803	1.25965	1.12423	0.223365	1.06071	0.510449	0.300457	0.428509	0.365375	0.34986	0.293767	0.266571	0.502466	0.515075	0.986629	1.06732	0.543054	0.98798	0.929697	1.20914	1.0696	1.34835	0.773274	1.04263	0.593269	0.701694	0.975208	1.30562	0.668132	1.21918	1.00913	0.341035	0.355065	0.246729	1.27606	2.61925	0.829582	1.75672	1.20564
IL3-5	6	0.959827	0.957116	0.941189	1.03452	0.71444	0.746265	1.1598	0.630409	1.44875	1.11192	0.939976	0.904613	0.539533	1.26369	1.00834	1.119	0.83356	0.895911	0.765683	1.19031	0.405388	1.25568	0.638756	1.3346	1.1303	1.20339	0.786756	1.17805	1.05445	1.17296	1.38438	0.87326	0.79861	1.01122	0.849804	0.661643	1.02334	0.411147	0.814341	0.898245	0.331205	0.296569	0.271656	1.78371	2.01993	0.799778	1.23631	0.60962
IL4-1	6	1.184	0.507946	0.636484	0.529882	0.612172	0.350825	0.74838	0.590279	0.658624	1.13598	0.643496	0.642594	0.416263	0.679643	0.352222	1.16104	0.716916	0.673095	0.718538	0.682932	0.400435	0.56135	0.615052	0.931288	1.24125	1.07798	1.2719	0.99162	1.30095	0.353169	0.93745	0.97552	0.656145	0.708085	0.701465	0.737099	0.871519	0.467782	0.854783	1.00635	0.46883	0.290288	NA	0.424233	0.650524	0.595348	0.8137	0.669015
IL4-1-1	6	0.664069	0.706358	0.866599	0.771079	0.915499	0.673177	0.473305	0.392966	0.522723	1.20812	0.400053	0.763911	1.57046	1.03064	0.89327	1.05988	0.880581	0.525041	0.844193	0.735677	0.49457	0.893798	0.935947	0.893886	1.26913	1.37405	1.38151	1.46895	1.11221	0.29229	0.950247	0.852508	0.870475	0.648952	0.664048	0.664705	0.858886	0.939678	0.958259	0.852532	1.0032	0.601931	0.826935	1.08814	0.719341	0.73129	0.926019	0.7999
IL4-2	6	1.10113	0.34375	0.235494	0.484467	1.02335	0.0619325	0.962967	0.570316	0.686383	1.20732	0.82425	0.852776	0.778024	0.899745	0.665463	0.556248	0.547979	0.50105	NA	0.322077	0.995926	0.978136	1.07218	1.37306	1.37718	0.965292	1.28353	1.12487	1.08172	0.906512	0.873386	0.695001	0.871505	0.531202	0.816286	0.755416	0.99066	0.440715	0.998555	0.899475	0.516532	0.881347	0.736246	0.689143	0.79767	0.925477	1.24776	1.34357
IL4-3	6	1.51556	0.871865	0.196549	1.9099	1.6228	1.0149	0.483524	0.862783	0.739399	1.04195	0.605894	1.17129	0.559628	0.940227	1.11084	0.793815	1.05286	1.01215	1.26137	0.624254	0.60331	0.325373	1.23262	1.23651	0.710917	0.784674	1.18682	0.699137	0.910266	1.42247	0.765282	1.16586	1.25914	0.802199	0.444174	1.2696	0.621605	NA	1.1597	0.682957	0.815096	0.707118	0.863656	0.488543	0.488372	0.797803	1.49659	0.872091
IL4-3-2	6	1.0684	1.11879	0.12004	0.886344	0.974615	0.892831	1.03657	0.719875	0.654996	0.994253	0.713923	0.833295	0.96575	0.971331	0.722519	0.60197	0.904518	0.411301	0.950014	0.539952	0.717656	0.278418	1.09246	1.13763	1.05696	0.871237	0.88132	1.04152	1.07678	0.478962	0.625444	1.27604	0.946429	0.622633	1.11131	0.953121	1.39126	1.21666	1.12545	0.90326	0.658659	0.50659	1.26642	0.896365	0.459747	0.706938	1.06842	0.810603
IL4-4	6	0.887912	1.06362	1.11136	1.77349	1.53341	1.32625	1.02575	0.43986	0.846196	1.06895	0.842969	1.16345	1.40248	1.14627	1.03519	1.52723	1.37786	1.24613	1.51942	1.36558	0.892713	0.598294	1.17268	1.08783	0.974595	1.11886	0.900718	0.926511	1.03895	1.66041	1.09723	1.10143	1.19403	1.3347	1.1849	0.876199	1.31872	1.09009	0.981255	1.1036	0.478828	0.543961	1.47	3.33099	3.61241	0.879877	1.17545	2.1044
IL5-1	6	0.81181	0.715523	0.746831	0.835553	NA	0.527174	0.612611	0.530612	0.595584	1.06378	0.643514	NA	0.648398	0.587227	0.741367	0.906468	0.570653	0.744034	0.760345	0.59568	0.616916	0.187176	0.379952	0.541545	1.1217	0.929269	0.820164	0.839635	0.956697	0.642253	0.859314	0.912975	0.724315	0.725772	0.389356	0.587689	0.961979	0.74674	0.878935	0.607811	0.0703231	0.429061	0.623414	0.790922	0.926817	0.565326	0.913286	0.797934
IL5-3	6	1.03891	1.00581	2.03731	1.22539	0.921375	0.907421	0.998314	0.651978	0.87798	0.952543	1.02359	1.70182	1.11849	1.41193	1.06611	1.13899	1.22549	1.67148	1.20054	3.21998	1.34642	1.29597	1.18696	0.785893	0.733801	1.06924	0.966964	0.932596	1.01846	1.39918	0.796886	0.783837	1.25633	1.45079	1.20236	0.933476	0.977245	1.34811	0.737132	1.17033	1.06284	0.674899	1.58084	0.866861	1.06168	1.05701	1.16205	0.921724
IL5-4	6	1.27285	1.6374	0.245458	0.816337	1.05454	1.02559	1.1835	0.768849	0.987645	0.88308	1.04319	0.885093	1.08332	1.11226	0.867199	1.05492	1.0362	0.633278	NA	0.773493	1.37479	0.77696	1.01931	0.719518	1.12927	1.06082	1.0851	1.25732	1.02317	1.43642	1.18097	1.18956	1.36927	1.05638	1.3344	1.38708	1.15178	0.912613	1.10457	1.05407	0.399352	1.02084	1.74939	0.804536	1.12195	0.608225	1.40812	0.835111
IL5-5	6	1.26968	1.03216	0.326085	0.738205	0.821595	0.388145	1.27025	0.960681	0.672996	1.02019	1.12367	0.741354	1.1386	1.46878	1.06736	1.25838	1.18565	1.09533	1.18399	0.842612	1.0646	1.37841	0.792916	0.720253	1.18703	1.20261	0.940151	1.53679	1.39389	1.93874	1.27945	0.87149	0.410253	0.804687	0.449671	0.968136	1.28187	0.578561	0.830536	1.00442	0.316823	0.486756	1.43509	1.4712	2.03977	0.782417	0.975648	0.738465
IL6-1	6	1.53383	0.843382	1.43303	0.768797	0.920406	0.705762	0.466385	0.508574	0.695338	1.15149	1.03952	1.07313	1.33705	1.18676	1.03329	1.12624	0.863852	0.924233	0.91674	1.23318	1.11904	1.58267	1.07438	0.928881	1.19497	1.0596	1.02832	1.12304	0.963343	0.776627	0.809619	1.03585	0.797159	0.791394	0.761976	0.811996	1.54152	0.946153	1.0276	1.00771	0.423811	0.320415	1.46992	0.807823	0.687012	0.550295	1.22292	1.00568
IL6-2	6	1.20527	0.860276	0.717234	NA	0.715716	0.534311	0.896598	0.856529	0.952747	0.977619	0.663854	0.600561	0.991328	1.0644	0.543801	0.995528	0.632246	0.962688	0.413445	0.849788	1.3393	0.24708	1.0879	1.2931	1.0242	0.957955	1.50622	1.25562	1.02261	0.43262	1.26919	1.49286	0.998739	1.09739	1.81288	0.939	1.19213	1.21771	1.43493	1.07679	1.32479	0.940063	0.822654	0.303072	0.568853	0.815356	3.43222	0.534552
IL6-2-2	6	0.96361	0.933284	0.923624	0.719322	0.854935	0.701898	0.713438	0.691186	1.96846	0.903338	0.498391	0.818802	0.425219	0.799893	0.732952	1.0148	1.56215	1.99945	1.11658	3.02232	0.83468	0.422306	0.833926	1.64037	0.999233	1.07895	0.897702	1.33236	0.900553	0.88396	0.683449	0.892528	0.860342	4.18281	1.28364	0.405754	0.464307	1.27928	0.883021	1.36613	1.12851	2.46229	1.01153	0.612953	0.454685	1.34031	1.5881	0.568083
IL6-3	6	1.16325	1.07151	0.987249	1.10391	1.05258	1.11144	0.626678	2.89052	0.665953	1.05175	1.41847	0.692214	0.941422	1.30805	0.710536	0.956525	0.964731	1.16922	0.980738	0.633035	0.777157	0.409546	0.763669	0.820494	0.929158	0.88473	1.15195	0.955546	0.957009	1.27463	0.709321	0.916215	1.37296	0.83003	0.743984	1.25242	2.07733	0.816183	0.783642	0.743801	0.429049	0.665581	1.43899	0.521537	0.609589	0.122099	1.19742	1.04104
IL6-4	6	0.755729	0.926728	0.9407	0.581579	0.324979	0.911081	0.745271	0.506352	0.701009	1.31052	0.83876	0.756328	0.763418	0.901583	0.689007	1.13543	0.860502	0.724671	1.10136	1.15737	0.788215	0.50277	0.720425	0.66386	1.23767	1.06991	1.07834	1.06948	1.18114	1.73038	0.78599	0.844819	1.06037	0.966733	1.20219	0.755966	0.94691	0.660958	1.06224	1.74335	0.339288	0.473226	1.97931	3.30389	3.22831	1.01001	1.14165	2.44468
IL7-1	6	0.626664	0.608429	0.509449	0.694451	0.522113	0.680327	0.666358	0.366057	0.656377	1.43089	0.839358	0.505627	0.608962	0.705899	0.710289	0.879708	0.592282	0.820157	0.986554	0.510304	0.563526	0.420049	0.684096	0.753472	1.28425	0.950309	1.0587	0.765505	1.15413	1.18231	0.985252	0.893395	0.725756	0.576429	0.321688	0.475856	1.05355	0.55207	1.10288	1.08757	0.238428	0.223813	1.26051	1.94592	1.48584	0.712229	1.14138	1.17958
IL7-2	6	0.99627	0.352746	0.540567	0.509397	0.540417	0.506813	0.306175	0.754826	0.692425	1.12019	1.19972	0.599694	0.456491	1.03787	0.617163	0.490582	0.538259	0.465005	0.537101	0.462655	0.370691	0.527366	0.605613	0.587758	1.34392	1.08437	0.920277	0.76948	1.04948	0.500395	1.40886	0.920015	0.602671	0.552276	0.352566	0.417627	0.864704	0.317687	0.791578	0.701222	0.423286	0.433223	0.879047	0.722718	0.659247	0.707086	0.740531	0.836181
IL7-3	6	0.944524	0.951131	0.672743	1.37924	1.06125	0.866175	0.778049	0.528475	0.640464	1.11755	0.827095	0.698823	0.732775	0.906645	0.955584	1.03007	1.23702	0.585543	1.07951	0.373859	0.436078	0.624459	1.04809	2.0414	1.21693	1.07113	1.15178	0.883845	1.19216	0.797038	1.15556	1.05533	0.762367	0.669418	0.690736	0.836681	1.06394	0.501277	0.801732	1.00895	0.254632	0.314895	0.921513	2.55465	0.953739	NA	1.0885	1.37097
IL7-4	6	0.500123	0.934159	1.93679	1.29939	0.827547	2.60643	0.880094	0.751439	0.720412	0.717741	1.27965	0.574313	1.62249	1.15671	2.08785	1.17393	1.09535	0.795267	NA	0.736952	1.23412	1.1305	1.22169	1.2721	0.856422	0.887692	0.889781	0.96735	0.736764	1.27676	1.03485	0.83874	0.998052	1.33178	1.17286	1.22465	1.26542	1.26219	1.0216	0.892605	NA	2.29073	1.41934	2.15662	1.71311	2.42341	0.895438	1.44188
IL7-4-1	6	0.83383	0.733204	0.301219	0.51677	0.576405	0.443502	0.824744	0.593577	1.21666	1.00657	0.928734	0.920633	0.470305	0.813258	0.851788	1.12161	0.99567	1.08013	1.41256	0.978295	0.509322	0.572865	0.955382	0.936281	1.28986	1.07598	1.3625	1.11641	0.979048	1.05742	1.17923	1.05327	0.6205	0.940498	0.458689	0.801767	0.814752	0.533601	0.892145	1.20816	0.580265	0.704815	1.96746	3.01299	2.91809	1.28387	0.945983	1.82406
IL7-5	6	0.607348	1.02081	1.06756	1.13372	0.983389	1.24695	1.00152	0.661411	1.85771	1.11245	1.6084	NA	1.11769	0.841632	1.13924	1.03514	1.00905	0.912626	NA	0.662425	1.30539	0.777972	1.0209	0.611757	1.22393	0.944056	0.846336	0.953306	0.916351	1.59178	0.896054	1.10611	0.920261	0.859394	0.953543	0.756225	1.05972	0.888915	0.74595	0.933394	0.491177	0.565559	0.765822	0.54352	0.636599	0.698032	0.867008	0.855144
IL7-5-5	6	1.15434	1.23892	1.38651	1.23083	0.893526	0.91923	1.25655	0.948782	1.1383	0.995371	1.26859	0.612007	0.836066	1.02371	1.3655	1.21132	0.899773	1.05006	0.717836	0.831164	0.98727	1.88651	0.793945	1.25054	0.712115	NA	0.944439	1.18114	0.0121081	0.921315	1.42252	1.53371	1.14477	1.04806	1.34976	0.861001	1.42305	0.472932	0.987824	1.04109	0.373057	0.63593	1.53	0.798438	1.03696	1.17531	1.30078	1.2899
IL8-1	6	1.13149	0.988406	0.0345702	1.01255	0.927255	1.02676	1.01324	0.449939	0.684409	0.792809	0.390069	2.17524	0.846152	0.935339	0.652989	0.926273	0.81543	0.404862	0.56029	0.406398	0.734448	0.555339	0.760691	1.06764	1.02045	1.15999	0.958278	0.939321	0.942142	0.494739	1.19393	0.914994	0.710111	0.524689	1.07567	0.92762	0.947727	0.804299	1.09065	0.803034	1.09291	0.794297	0.679334	0.873342	0.710253	0.628037	1.43941	0.613238
IL8-1-1	6	0.915375	1.41146	1.18281	0.956451	1.10329	0.546972	1.65157	0.625285	0.886323	1.06892	1.04354	0.969298	0.752395	1.02661	0.694889	0.980186	1.05279	1.26726	1.09823	0.940146	0.798896	1.49157	1.06522	0.929023	1.18393	1.07475	0.672074	1.1877	0.727158	1.73353	1.48422	0.58375	0.888512	0.700149	0.373123	0.898615	0.898224	0.509302	1.16764	0.86009	0.482017	0.458835	0.945858	2.00241	3.1308	0.755385	0.947155	1.06947
IL8-1-3	6	0.898033	0.702155	0.0413999	0.849413	0.825405	0.796337	0.887763	0.444266	0.733423	1.18774	0.71557	0.904346	0.695812	1.40881	0.82673	1.17663	0.695958	0.516215	NA	0.555567	0.906006	0.460133	0.988008	1.55011	1.2634	1.12308	1.08319	1.30466	1.00198	0.276475	1.07781	0.597951	0.591951	0.741048	0.873734	0.73242	0.75612	0.574637	0.962004	0.858495	0.945889	0.765064	1.16437	0.470512	NA	0.654502	1.20397	0.654955
IL8-2	6	0.706913	1.1024	0.895647	1.6639	1.31098	0.955618	1.30474	1.37012	0.81746	0.208095	1.36772	NA	2.24887	1.02233	0.746204	0.764944	1.18881	1.11286	2.06352	1.48793	1.22074	1.07633	1.15939	1.83802	0.923933	1.12098	0.934915	0.701187	1.01535	1.58788	0.838233	0.777497	1.37682	1.06971	0.767985	1.04271	1.53284	0.65438	0.874712	1.08385	0.729386	0.740666	1.90809	1.52489	0.955461	1.15949	1.3964	1.18942
IL8-2-1	6	1.65534	1.2029	0.66208	0.890992	0.731052	0.8239	0.650927	0.746263	1.79326	1.06175	0.814723	0.688717	0.836763	1.51255	0.924298	1.0228	0.813644	0.945355	NA	0.513647	1.71734	0.573716	1.02712	1.44724	1.04394	1.18741	1.00224	1.22269	1.00578	0.95998	0.709642	0.756403	0.743772	0.974207	0.995068	1.10671	1.16477	0.836596	1.02345	0.902454	0.39512	0.511191	0.382762	0.677978	0.689675	0.831597	1.07586	0.668233
IL8-3	6	0.777327	0.680248	1.12194	0.810114	0.934786	0.500295	0.590736	0.341217	0.660508	1.15682	0.474703	0.987334	0.716966	0.819832	0.487675	1.19869	0.954206	1.21668	0.819799	0.379611	0.496905	0.793263	0.601197	0.546084	1.02929	1.01795	0.919264	1.20725	1.04172	1.42481	0.899499	0.563641	0.826672	0.927364	0.800765	0.797015	1.31397	0.736694	0.939902	1.46441	0.402888	0.840298	1.65046	2.1055	1.44242	NA	1.04208	0.834397
IL8-3-1	6	0.729605	0.910512	0.490348	0.978249	0.937032	0.524907	0.978019	0.392892	0.419417	0.895335	0.43351	0.752631	1.05183	1.02516	0.632941	1.24902	0.74624	0.852012	3.155	1.1872	0.84106	0.26184	1.18049	1.40077	1.23539	1.08003	1.07137	1.25095	0.873417	1.82236	1.25443	1.07122	0.908521	1.09591	1.50659	0.895931	1.55936	1.09222	1.13974	1.36523	0.2644	NA	0.00279832	NA	NA	1.03507	0.634203	1.73327
IL9-1	6	1.13206	1.19687	0.55798	0.510528	1.87554	1.0071	1.02331	0.569748	0.757221	1.03943	0.687534	1.54845	1.28412	1.13504	0.943821	1.0444	1.2886	0.528163	1.45342	0.719933	1.11584	0.687602	1.20741	1.11633	1.09488	1.16467	1.00798	1.22388	1.23813	1.48545	1.00888	1.11992	1.44658	1.18195	0.942819	1.24821	1.40992	0.725614	0.893637	0.485111	0.70426	0.397546	1.07164	0.386681	0.384925	0.257343	0.897625	0.525078
IL9-1-2	6	0.966287	1.1248	0.658363	1.02129	0.918492	0.95075	1.03963	0.694477	1.0193	1.16132	1.30452	0.879729	0.836222	1.08513	0.778897	1.44072	0.801139	0.639965	1.41798	0.956239	1.5057	0.46978	1.28403	1.14959	1.43659	0.988999	0.910827	1.29446	0.870598	0.715474	0.767052	0.635974	1.11055	0.983672	1.33582	0.951592	1.82672	1.58831	1.0394	0.779966	0.443198	0.450768	2.20737	0.452147	0.89943	0.843417	1.60904	1.02974
IL9-1-3	6	0.979541	1.10144	1.81852	0.0883614	0.160985	0.163622	1.58807	0.632733	0.729964	0.877111	0.695343	1.00287	0.648461	1.15644	1.66651	1.46405	2.06097	1.18676	NA	0.774535	0.845412	2.40342	1.3955	1.34551	0.957435	0.9945	1.21893	0.908799	0.783614	1.93611	1.27289	1.07858	0.788848	0.863498	0.928632	1.06665	0.634484	1.74154	0.687492	0.745718	1.62381	1.82573	0.881075	1.16513	0.458459	0.939657	0.980762	0.512908
IL9-2	6	1.29628	1.42779	0.686972	1.37493	0.982232	0.820179	1.27655	0.519681	0.641952	0.819376	0.459511	0.831898	1.1085	1.33954	1.01641	1.75159	1.44704	0.893667	1.24643	1.43818	0.909719	1.35739	1.44162	2.10641	0.883921	1.09228	1.03522	1.26418	0.90265	0.778654	1.46167	1.18127	1.63165	1.35157	1.42327	1.78495	1.26191	NA	0.822068	NA	1.675	1.4548	2.49043	1.42638	0.782785	1.19714	2.12684	1.20415
IL9-2-5	6	1.18536	0.781109	0.923391	0.736245	0.862493	1.18874	0.972086	0.687215	0.80468	1.13244	1.15154	0.866152	0.541692	0.808093	0.916893	1.27191	1.07584	0.6757	0.760745	0.834403	1.20113	0.874581	0.864458	0.558825	1.23981	1.21774	1.04917	1.26176	1.12356	1.0158	0.827428	0.893772	0.795637	0.906356	1.01625	0.724924	1.22278	0.921531	0.853007	1.00217	0.886855	0.565429	0.834347	0.486517	0.685925	0.722346	0.847041	0.734277
IL9-2-6	6	1.03607	1.01017	0.503708	0.97769	0.974391	0.871671	1.08422	0.251314	1.28736	1.05038	0.758892	1.38025	0.969427	1.54757	0.644175	0.952947	0.763944	1.24816	0.867201	0.435888	0.78611	0.752053	0.89141	1.46748	0.935934	1.06793	0.748184	0.997893	0.947622	1.32517	1.59938	1.00847	1.41932	0.754958	1.06917	1.27145	1.05634	0.571606	1.10883	1.35497	0.588448	0.89891	2.03795	4.58129	4.62796	1.01694	0.849552	2.34568
IL9-3-1	6	0.994795	0.835794	0.778885	0.655584	0.901763	0.824795	0.789644	0.479525	0.835063	1.23611	0.824865	1.42137	0.607424	0.734997	0.917213	1.23287	1.3303	0.435313	0.514329	0.539693	0.902316	0.571784	0.564578	0.975515	1.14655	1.10194	0.888231	0.812163	1.47778	1.31241	0.569259	0.888701	0.891746	0.369657	0.405793	0.693944	0.913645	0.948688	0.928672	0.807627	1.17192	0.641452	0.497929	0.560237	0.648794	0.673961	1.18395	0.873913
IL9-3-2	6	0.713182	0.938197	0.696037	1.48666	1.58255	0.87399	0.829007	1.64433	0.814501	1.19013	0.406563	0.508376	0.229693	1.1993	0.524579	0.350131	0.580586	0.632777	1.50641	0.806479	0.831114	4.35135	0.6935	0.831529	1.25501	0.830289	1.14186	0.956418	0.909184	0.68605	1.26075	0.997484	1.0187	0.882045	0.768112	1.05376	1.09274	0.620283	0.975806	1.12969	0.727678	0.634769	1.55029	1.55095	0.374391	0.950984	1.15877	0.586319
M82	6	0.593699	0.905934	0.982805	0.574042	0.725788	0.844667	0.766395	0.391773	0.69104	1.24386	0.655396	0.722701	0.497151	0.644255	0.757413	0.87594	0.723647	1.0079	0.720455	0.781075	0.465861	0.28443	0.938044	1.04665	0.964674	1.11012	0.788035	0.680541	1.1784	1.52098	0.370617	0.529229	0.802069	0.660165	0.395099	0.369213	0.862639	1.05887	0.933072	1.27129	0.457555	0.815609	0.923063	3.41445	2.89545	1.44203	0.874754	1.23508
M82	6	0.979687	1.75849	1.22621	1.42352	1.13457	1.64209	1.31411	0.536766	1.27984	0.918536	1.56282	0.7273	0.771987	1.26496	0.64746	1.27261	0.472089	0.285549	0.789932	0.784234	0.504935	0.354743	0.593041	1.26404	0.719909	1.10361	0.756554	1.0708	1.08642	1.19307	1.27135	1.5098	1.04482	1.26541	0.884	1.56293	1.44176	0.998435	1.11552	1.00473	1.08664	0.648787	1.03974	0.917048	0.139424	1.09076	1.31447	1.01884
M82	6	1.39346	0.700487	0.726228	0.629223	0.798073	0.47556	0.6774	1.01602	0.85631	1.16158	1.29656	0.714636	0.890466	0.859292	0.592496	0.863934	0.50481	0.455134	NA	1.10771	1.55583	0.559307	0.779941	0.578728	1.14529	1.16011	1.11047	1.29094	1.1877	0.963484	1.73659	1.41077	1.0783	0.86444	1.12574	1.04759	0.74681	0.679934	1.10492	1.05845	0.65208	0.548379	1.49767	1.05048	0.961512	1.21793	0.829679	1.11819
[truncated: 15 more columns]

## Sheet: SUPP T2-seed weight 2 seasons
	SDF I					SDS I					SDF II					SDS II
		seed weight (mg)	sd				seed weight (mg)	sd				seed weight (mg)	sd				seed weight (mg)	sd
M82		2.69761	0.180614				2.60883	0.164287				2.4264	0.241852				2.3942	0.463579
IL1-1	-	2.41776	0.41403			-	2.32063	0.178612			-	2.30481	0.492161			+	2.58786	0.176508
IL1-1-3	-	2.16219	0.218328	*		-	2.11446	0.144249	**		-	1.82673	0.431382			-	1.83377	0.240225
IL1-2	-	2.32815	0.237828			-	1.79259	NA			-	2.22704	0.567121			-	2.31287	0.276658
IL1-3	+	3.32501	0.385898			+	3.17308	0.231861			+	3.72617	0.507413	*		+	3.22556	0.925505
IL1-4	+	2.83794	0.321063			+	2.98932	0.241712			+	2.5515	0.835319			+	3.08002	0.179271	**
IL1-4-18	+	2.83815	0.24086			+	3.13818	0.242694	*		+	2.89729	0.21164			+	2.81653	0.648291
IL2-1	-	2.6375	0.131691			+	2.73474	0.309072			+	2.8503	0.213215			+	2.96431	0.293341
IL2-1-1	+	2.74927	0.119459			+	2.83954	0.129044			+	2.75394	0.265165			+	2.75474	0.109853
IL2-2	-	2.6009	0.198192			+	2.65933	0.170347			+	2.71695	0.37121			+	2.78523	0.559615
IL2-3	-	2.35562	0.198755			-	2.28375	0.312895			-	1.832	0.488395			-	2.09348	0.132198
IL2-4	-	2.12319	0.0997262	***		-	1.88068	0.345518			-	1.49782	0.433385			-	1.51905	0.0269374	****
IL2-5	-	2.42757	0.171743			-	2.48039	0.166982			+	2.66876	0.15074			-	2.31727	0.284446
IL2-6	-	2.64637	0.191275			+	2.68965	0.101966			+	2.49064	0.467686			+	2.71084	0.524313
IL2-6-5	+	2.90902	0.179098			+	2.63487	0.367561			+	2.47586	0.213601			+	2.62909	0.292248
IL3-1	-	2.59936	0.187768			+	2.70413	0.133454			-	2.35929	0.332573			-
IL3-2	-	2.67445	0.212162			+	2.66912	0.188436			+	3.24694	0.548645			+	3.52277	0.513774
IL3-3	-	2.48	NA				na	na			+	3.43188	1.93956			+	2.59003	0.435988
IL3-4	+	2.7998	0.177976			+	2.76384	0.554953			+	3.36703	0.26734	*		+	2.82348	0.344204
IL3-5	+	3.11962	0.289097			+	3.04176	0.140793	**		+	3.25854	0.295575	**		+	3.07686	0.232043	**
IL4-1	-	2.54247	0.466992			+	2.61228	0.0985115			+	2.83894	0.395418			+	3.10514	0.282101	*
IL4-1-1	-	2.68161	0.194457			+	2.6818	0.2622			+	2.60675	0.22679			-	2.31939	0.384953
IL4-2	-	2.39781	0.207133			-	2.33973	0.179611			-	2.30712	0.266492			+	2.48383	0.388819
IL4-3	-	2.45323	0.183715			-	2.36504	0.126449			-	2.2076	0.315194			-	2.12911	0.129642
IL4-3-2	-	2.14826	0.0607775	****		-	2.22138	0.16817	*		-	2.04534	0.582926			-	2.03397	0.567079
IL5-1	+	2.80588	0.350432			+	2.86871	0.160067			+	2.61153	0.138697			+	2.63496	0.340509
IL5-3	-	2.67914	0.209576			+	3.18517	0.320022			+	2.92322	0.456195			+	2.57956	0.270613
IL5-4	+	2.96597	0.242577			+	3.0625	NA			+	2.55636	0.403384			+	2.87188	0.396901
IL5-5	+	2.92469	0.234259			+	2.61804	0.150804			+	2.70188	0.518826			+	2.56862	0.383684
IL6-1	+	2.95584	0.147879			+	2.68817	0.168086			+	2.6522	0.484515			-
IL6-4	+	3.07929	0.368343			+	2.76793	0.11838			+	2.44077	0.362991			+	2.69051	0.42213
IL7-1	+	2.781	0.181319			-	2.58793	0.501888			+	2.57112	0.218047			+	2.6367	0.491518
IL7-2	-	2.39267	0.0749024	**		-	2.3542	0.217076			-	2.05775	0.435524			-	2.13855	0.605556
IL7-3	+	2.75299	0.230564			-	2.59361	0.143056			+	2.5875	0.260974			-	2.03883	0.405396
IL7-4	+	3.03993	0.105304	**		+	2.90658	0.260435			+	2.88838	0.579226			+	2.76357	0.682033
IL7-4-1	+	3.4971	0.215669	*		+	3.19169	0.178312	**		+	2.69661	0.424409			+	2.6389	0.317476
IL7-5	+	3.10578	0.435472			+	2.8089	0.158747			-	2.42218	0.254678			+	2.82481	0.400754
IL7-5-5	+	2.98792	0.17365			+	2.87993	0.128969	*		+	2.89229	0.629279			+	2.56012	0.310341
IL8-1	+	2.91811	0.344001			+	2.99132	0.144859			+	3.06437	0.72811			+	3.57589	0.59984
IL8-1-1	+	2.84421	0.20854			+	2.7164	0.104192			+	2.70353	0.341996			+	2.61258	0.243618
IL8-1-3	+	2.81411	0.171632			+	2.87817	0.400642			+	3.04908	0.169238			+	2.81428	0.189977
IL8-2	+	3.0207	0.219235			+	2.87234	0.224929			+	3.07218	0.227545	**		+	2.4917	0.341631
IL8-2-1	+	3.14549	0.205384	*		+	3.10811	0.2555			+	3.06906	0.258519	*		+	3.15835	0.186696	***
IL8-3	+	2.97456	0.236492			+	2.98235	0.0584301	****		+	2.7973	0.341512			+	2.55625	0.469805
IL8-3-1	+	3.23874	0.188254	*		+	3.21841	0.228314	*		+	3.25909	0.559416			+	3.11893	0.0884671	***
IL9-1	+	2.76004	0.18536			+	2.61952	0.281262			+	2.8953	0.248446			-	2.34874	0.298299
IL9-1-2	+	2.78386	0.0632535			-	2.52146	0.569027			-	2.42071	0.225935			+	2.84183	0.231178
IL9-1-3	+	3.16889	0.412059			+	3.27635	0.268261			+	2.9674	0.579727			+	3.51456	0.287206	***
IL9-2	-	2.65847	0.222207			+	2.7027	0.251843			+	2.87837	0.0996535	***		+	2.65868	0.364363
IL9-2-5	+	2.74545	0.180091			+	2.83833	0.207436			+	2.97061	0.305999			+	2.83132	0.361679
IL9-2-6	+	2.97169	0.312335			+	2.69073	0.241275			+	2.55337	0.365729			-
IL9-3	-	2.61053	0.101648			-	2.31775	0.120103			-	2.36445	0.197541			+	2.79853	0.815028
IL9-3-1	+	2.77968	0.240397			+	2.61316	0.0840459			-	2.33758	0.163768			-	2.27486	0.780625
IL9-3-2	+	2.80207	0.108675			+	2.62632	0.0810253			-	2.31454	0.31713			+	2.44913	0.434836
IL10-1	+	2.98371	0.184399			+	2.94665	0.258582			+	2.88072	0.257059			+	2.95653	0.294301
IL10-1-1	+	3.28004	0.276999			+	2.95722	0.249007			+	3.25937	0.294149	*		+	3.26205	0.727942
IL10-2	+	2.70954	0.143109			+	2.95312	0.265086			+	2.96372	0.33987			+	2.75125	0.211133
IL10-2-2	+	2.94652	0.349237			+	2.69603	0.157553			+	2.62873	0.227056			+	2.57082	0.28566
IL10-3	+	3.07604	0.222685			+	3.06871	0.177947	*		+	3.25519	0.484973			+	3.18007	0.299791	*
IL11-1	-	2.08966	0.145066	**		-	2.28467	0.224572			-	2.36935	0.351162			-	2.14893	0.136616
IL11-2	-	2.53448	0.14698			+	2.61568	0.0677113			+	3.01491	0.229018	*		+	2.84995	0.208896
IL1-1-2	+	2.73401	0.27515			+	2.77532	0.0987912			+	2.47394	0.348398			+	2.45053	0.200198
IL11-3	-	2.48092	0.358671			-	2.57307	0.144593			-	2.25184	0.445498			-	1.68801	0.475191
IL11-4	+	2.79348	0.136029			+	2.92556	0.0684968	***		+	2.9545	0.25595	*		+	2.87253	0.536169
IL11-4-1	+	3.195	0.154479	**		+	3.21091	0.170128	**		+	2.86589	0.322054			+	2.88035	0.358587
IL12-1	+	3.05846	0.559918			+	2.76618	0.123678			+	2.70035	0.316941			+	2.55319	0.105453
IL12-1-1	+	3.28138	0.437029			+	3.35667	0.111405	****		+	2.93471	0.343986			+	2.98654	0.705809
IL12-2	+	2.78325	0.0751986			+	2.67205	0.360226			-	2.18558	0.214221			+	2.87796	0.464089
IL12-3	+	2.92449	0.319868			-	2.60645	0.300262			+	3.01862	0.417419			+	3.05024	0.290138	*
IL12-3-1	+	2.73824	0.478337			+	2.8674	0.224849			+	2.6282	0.236404			+	2.52082	0.362099
IL12-4	+	2.94882	0.175823			+	3.01887	0.255945			+	2.95886	0.203103	*		+	2.85725	0.348215
IL12-4-1	+	3.03347	0.376805			+	3.01345	0.430858			+	3.18227	0.571835			+	3.23697	0.345117	*
-/+ markes a decrease or increase in IL seed weight compared to M82
Asterisks mark significance levels with the Bcp of * p<0.05, ** p<0.01, *** p<0.001, **** p<0.0001.

## Sheet: SUPP T3- maturation percent QTL
		SDF				SDS			SDS vs. SDF
		maturation %				maturation %			FC
M82		0.850878				0.551002			0.647569	**
IL1-1	+	1	**		+	0.775772			0.775772
IL1-1-2	+	0.94567			+	0.841098	*		0.88942
IL1-1-3	+	0.93888			-	0.366169			0.390006
IL1-3	+	0.953777			+	0.634231			0.664967
IL1-4	+	0.90023			+	0.639468			0.710338
IL1-4-18	+	0.878921			+	0.681474			0.775352
IL2-1	+	0.918944			-	0.400289			0.435597	**
IL2-1-1	+	0.922707			+	0.721329			0.781753
IL2-2	+	0.917461			+	0.749749			0.817199
IL2-3	-	0.797056			-	0.361905			0.454052
IL2-4	-	0.662783			-	0.410659			0.619598
IL2-5	+	0.984096	**		+	0.743061			0.755069
IL2-6	+	0.984016	**		+	0.825947			0.839364
IL2-6-5	+	0.978491	**		+	0.802912			0.820561
IL3-1	+	0.928235			-	0.460409			0.496005
IL3-2	+	0.980519	**		-	0.547913			0.558799
IL3-4	+	0.948663				0.748502			0.789007
IL3-5	+	0.917602			+	0.903457	***		0.984585
IL4-1	+	0.961042			+	0.661556			0.688373	*
IL4-1-1	+	0.969136			+	0.744852			0.768573
IL4-2	+	0.956842	*		+	0.525643			0.549352	*
IL4-3	+	0.967366	*		-	0.514358			0.53171
IL4-3-2	+	0.928159			-	0.713534			0.768762
IL5-1	+	0.959934	*		+	0.922906	****		0.961426
IL5-3	+	0.992481	**		+	0.541667			0.54577
IL5-4	+	0.976083	**		-	0.841667			0.86229
IL5-5	+	0.955098	*		+	0.722058			0.756004
IL6-1	+	0.888509			+	0.624608			0.702984
IL6-4	+	0.968951	*		+	0.774346	*		0.799159	**
IL7-1	+	0.878994				0.812367			0.9242
IL7-2	+	0.958696	*		+	0.62056			0.647295
IL7-3	+	0.982075	**		+	0.61101			0.622162
IL7-4	+	0.94388			+	0.391005			0.414253
IL7-4-1	+	0.972173	*		+	0.50203			0.5164	****
IL7-5	+	0.906874			-	0.681365			0.751334
IL7-5-5	-	0.778431			-	0.499559			0.64175
IL8-1	+	0.947848			+	0.971844	****		1.02532
IL8-1-1	+	0.959494	*		-	0.740924			0.772203	***
IL8-1-3	+	0.966885	*		+	0.705998			0.730178
IL8-2	+	0.963068			+	0.717476			0.74499
IL8-2-1	+	0.945383			+	0.848655	**		0.897684
IL8-3	+	0.961321			+	0.876964	*		0.912248
IL8-3-1	+	0.948909			+	0.903604	***		0.952256
IL9-1	+	0.973499	*		+	0.657007			0.674892
IL9-1-2	+	0.938503			+	0.88805	**		0.94624
IL9-1-3	+	0.954861			+	0.86651	**		0.907473
IL9-2	+	0.896602			+	0.533053			0.594526
IL9-2-5	+	0.977392	**		+	0.760516			0.778108
IL9-2-6	+	0.949741			-	0.790302			0.832124
IL9-3	+	0.892813			+	0.41546			0.465338
IL9-3-1	-	0.748758			+	0.608679			0.812919
IL9-3-2	+	0.908519			-	0.602901			0.663608
IL10-1	+	0.964062	*		-	0.440737			0.457166
IL10-1-1	+	0.973014	*		+	0.836367	**		0.859563
IL10-2	+	0.966149	*		+	0.907485	**		0.939281
IL10-2-2	+	0.987179	**		+	0.671855			0.68058	*
IL10-3	+	0.942149			+	0.804172			0.85355
IL11-1	-	0.807737			-	0.460096			0.569612	*
IL11-2	+	0.905616			+	0.745807			0.823536
IL11-3	+	0.973042	*		-	0.405556			0.416791
IL11-4	+	0.941487			+	0.686766			0.729448
IL11-4-1	+	0.973964	*		+	0.846633	*		0.869265
IL12-1	+	0.873574			+	0.683139			0.782005
IL12-1-1	+	0.961788	*		-	0.515409			0.535886
IL12-2	+	0.922476			-	0.298542			0.323631	**
IL12-3	+	0.870174			+	0.633621			0.728154
IL12-3-1	+	0.899251			+	0.819569			0.911391
IL12-4	+	0.868908			+	0.677251			0.779427
IL12-4-1	+	0.936153			-	0.491431			0.524947
-/+ markes a decrease or increase in IL maturation percent compared to M82
Asterisks mark significance levels with the Bcp of * p<0.05, ** p<0.01, *** p<0.001, **** p<0.0001.

## Sheet: SUPP T4-TS11 DS1 FRESHlog QTL
IL	Metabolite		RMC	sd	p-value
IL1-1	Lactate	+	1.23701	0.0213577	0.000168935
IL1-1	Succinate	+	1.46355	0.130066	0.000323649
IL1-2	Valine	+	1.82622	0.341891	2.99e-05
IL1-2	Isoleucine	+	1.69823	0.267874	2.57e-06
IL1-2	Proline	+	1.98706	0.138895	4.89e-11
IL1-2	Succinate	+	1.65514	0.452827	0.000542287
IL1-2	Threonine	+	1.72715	0.255089	3.27e-07
IL1-2	Methionine	+	2.25677	0.757834	0.000563004
IL1-2	GABA	+	1.37073	0.244384	3.11e-05
IL1-2	Lysine	+	1.61994	0.430994	0.000336709
IL1-2	Galactonate	-	0.196966	0.000738877	2.09e-20
IL1-2	Dopamine	-	0.188084	0.0425543	6.9e-05
IL1-4	Valine	+	1.50865	0.185161	0.000168952
IL1-4	Leucine	+	1.61438	0.255356	0.00027052
IL1-4	GABA	+	1.45961	0.341706	0.000493022
IL1-4	4OH Benzoate	+	1.99554	0.473458	0.00030598
IL1-4	Glycerol 2 phosphate	-	0.564221	0.0681234	0.000534972
IL2-1-1	Valine	-	0.443668	0.0146717	3.39e-10
IL2-1-1	Serine	+	1.53294	0.0723297	5.02e-06
IL2-1-1	Isoleucine	-	0.405918	0.0233156	5.8e-07
IL2-1-1	Methionine	-	0.317267	0.0315747	0.000245102
IL2-1-1	Threonate	+	1.56592	0.0484486	1.3e-06
IL2-1-1	Glycerol 3 phosphate	+	1.39368	0.0645373	0.000199857
IL2-1-1	Ornithine	-	0.452024	0.0384118	8.75e-05
IL2-1-1	Galactonate	-	0.627194	0.00878849	5.18e-05
IL2-3	GABA	+	1.51313	0.232057	1.2e-06
IL2-3	Tryptamine	+	2.28366	0.664035	5.79e-05
IL2-4	Dopamine	+	4.60413	0.14838	3.61e-15
IL2-5	Valine	-	0.499245	0.0813034	0.000138546
IL2-5	Phosphoric acid	+	1.43815	0.13491	3.37e-05
IL2-5	Citrate	+	1.48988	0.191074	0.000324154
IL2-6	Phenylalanine	+	1.30573	0.148806	0.000319103
IL2-6	Glycerol 3 phosphate	+	1.24736	0.0918441	4.18e-05
IL3-2	Succinate	+	1.9935	0.169667	6.9e-09
IL3-2	GABA	+	2.03457	0.487713	1.27e-06
IL3-2	Galactonate	-	0.636045	0.030172	0.000343041
IL3-5	2OH Glutarate	+	1.10019	0.161477	0.000653188
IL4-1	Proline	+	1.40133	0.233852	0.000609529
IL4-1	Salicylate	+	1.47134	0.149745	5.02e-05
IL4-1	GABA	+	1.19055	0.196029	0.000541994
IL4-1-1	Tryptamine	+	1.39745	0.190955	0.000444627
IL5-1	Proline	-	0.36638	0.0272977	1.8e-06
IL5-1	Citrate	+	1.45301	0.117563	0.000212469
IL5-3	Cysteine	+	2.11431	0.165792	1.47e-07
IL5-4	Proline	-	0.43381	0.0367449	0.000490503
IL5-4	Glycerol 3 phosphate	+	1.14048	0.0259648	0.000522252
IL5-4	Quinate	+	1.50701	0.0160718	2.06e-06
IL5-4	Saccharate	-	0.622867	0.0173592	6.34e-09
IL5-4	Caffeate	-	0.535548	0.00581545	4e-05
IL6-1	Tyramine	+	1.60929	0.389992	4.57e-05
IL7-1	Alloinositol	+	1.25019	0.0919805	5.61e-05
IL7-2	Tyramine	+	1.85524	0.74573	0.000599249
IL7-2	Galactarate	-	0.658832	0.0220834	2.92e-05
IL7-3	Aspartate	+	1.25347	0.0564274	0.000501297
IL7-4	Dopamine	+	2.9335	0.821869	2.33e-07
IL7-4-1	Alanine	-	0.568111	0.0748622	0.000684008
IL7-4-1	Sorbitol	-	0.231347	0.0670381	0.00011533
IL8-1	Erythronate	+	2.13492	0.250029	2.86e-06
IL8-1-1	Benzoate	+	1.61039	0.391741	0.000297918
IL8-1-3	Myoinositol	-	0.820513	0.0381011	0.000419616
IL8-2	Lactate	+	1.92153	0.303284	1.81e-05
IL8-2-1	Succinate	+	1.79562	0.409151	6.89e-05
IL8-3	Alloinositol	+	1.30337	0.112943	4.57e-05
IL9-1-2	Ferulate	+	1.25767	0.126052	6.1e-05
IL9-1-3	GABA	+	1.67411	0.320412	0.000228961
IL9-1-3	4OH Benzoate	+	1.6831	0.242868	6.01e-05
IL9-1-3	Fructose	+	1.9068	0.410478	4.62e-05
IL9-2	Valine	+	1.68994	0.196675	1.86e-05
IL9-2	Leucine	+	1.51905	0.0490207	2.69e-05
IL9-2	Urea	-	0.331253	0.0356531	3.27e-09
IL9-2	Serine	+	1.60603	0.282617	0.000497315
IL9-2	Threonine	+	1.55268	0.258042	6.55e-05
IL9-2	Phenylalanine	+	1.62793	0.150837	2.31e-07
IL9-2	Asparagine	+	1.45012	0.106621	3.13e-08
IL9-2	Ornithine	+	2.06908	0.447958	0.000559718
IL9-2	Ferulate	+	1.31935	0.132153	5.98e-07
IL9-2	Galactinol	+	1.18887	0.0831478	0.00067952
IL9-2-5	Pyruvate	+	1.26844	0.0827315	0.000651465
IL9-2-5	Methionine	+	1.06973	0.0138093	9e-05
IL9-2-6	Proline	+	1.74686	0.258957	8.82e-06
IL9-3	Glycerol	+	1.56373	0.132275	3.93e-06
IL9-3	Arabinose	+	1.1644	0.162714	0.00043261
IL9-3	Fructose	+	3.07531	0.75794	1.11e-05
IL9-3	Glucose	+	2.71384	0.0596606	2e-14
IL9-3-2	Ornithine	-	0.523866	0.0283961	4.08e-06
IL9-3-2	Arginine	-	0.438269	0.0159562	1.79e-07
IL10-3	Proline	+	1.61186	0.277746	0.00020229
IL11-1	Fructose	-	0.276919	0.0313904	5.78e-06
IL11-1	Glucose	-	0.481443	0.0725959	0.000220742
IL11-3	Glycerol 3 phosphate	+	1.29388	0.105732	3.06e-05
IL11-3	Gulonate	-	0.658229	0.0821384	0.000228255
IL11-4	Leucine	-	0.372131	0.0385209	1.71e-06
IL11-4	Erythronate	-	0.180401	0.0305256	0.000674001
IL12-1	Nicotinate	+	1.63104	0.199414	3.4e-05
-/+ markes a decrease or increase in ILRMC compared to M82

## Sheet: SUPP T5-TS11 DS1 SALINElog QTL
IL	Metabolite		RMC	sd	p-value
IL1-1	4OH Benzoate	-	0.491116	0.0253632	2.35e-08
IL1-1	Asparagine	+	1.42375	0.0684408	0.000100091
IL1-1	Alloinositol	+	1.33968	0.112228	0.000150175
IL1-1-3	Tyramine	+	1.20209	0.403733	0.000601131
IL1-3	Succinate	+	1.96758	0.530504	2.37e-05
IL1-3	Threonate	+	1.2941	0.208309	4.79e-06
IL1-3	Galactonate	+	2.23448	0.320987	2.93e-07
IL1-3	Gluconate	+	1.86399	0.228962	1.32e-07
IL1-4	Tryptophan	-	0.799872	0.0205208	0.000319722
IL1-4-18	Ferulate	-	0.451234	0.1303	0.000132335
IL2-1	Proline	-	0.522534	0.0991383	4.38e-05
IL2-1	Uracil	-	0.277716	0.100882	0.000705781
IL2-1	Fumarate	-	0.324757	0.0906102	5.11e-05
IL2-1	Methionine	-	0.335281	0.113633	8.32e-05
IL2-1	Glycerol 3 phosphate	+	1.4971	0.234998	0.000205782
IL2-1	Cinnamate	-	0.330694	0.0727607	2.9e-05
IL2-1	Dopamine	+	1.89791	0.337596	2.56e-06
IL2-1	Sucrose	+	1.19325	0.080981	2.69e-05
IL2-1-1	Isoleucine	-	0.678388	0.0292809	1.39e-06
IL2-1-1	Urea	+	1.54763	0.0670741	2.19e-07
IL2-1-1	Proline	-	0.54022	0.00339946	5.07e-05
IL2-1-1	Serine	-	0.613548	0.0252704	0.000332222
IL2-1-1	Threonine	-	0.4677	0.011622	5.42e-10
IL2-1-1	Methionine	-	0.260572	0.00403358	1.23e-16
IL2-2	Proline	-	0.422177	0.0821447	0.000135566
IL2-4	MMP	-	0.197156	0.00225477	4.44e-06
IL2-4	Glycerate	+	2.51958	0.212002	8.22e-06
IL2-4	Arabinose	+	4.56561	0.609153	1.37e-07
IL2-4	Asparagine	-	0.578151	0.0247468	7.55e-08
IL2-4	Alloinositol	-	0.528051	0.00645149	7.67e-09
IL2-4	Cinnamate	+	3.24924	0.541844	0.000177609
IL2-5	Sucrose	+	1.08663	0.0542383	7.75e-05
IL3-2	Glycolate	+	1.37176	0.0741463	7.72e-06
IL3-2	Isoleucine	-	0.682648	0.0560561	5.04e-05
IL3-2	Glycerate	-	0.570271	0.0121821	2.02e-05
IL3-2	Aspartate	+	1.80426	0.17312	1.62e-05
IL3-2	Arginine	-	0.416679	0.0392653	1.98e-08
IL3-2	Fructose	-	0.342864	0.0466114	8.06e-06
IL3-2	Ferulate	-	0.357181	0.0493109	1.02e-06
IL3-4	Lactate	-	0.556998	0.0226244	5.08e-05
IL3-4	Valine	-	0.388658	0.0442629	7.16e-05
IL3-4	Phosphoric acid	+	1.37613	0.0582274	6.71e-06
IL3-4	Isoleucine	-	0.342116	0.0130927	5.82e-14
IL3-4	Aspartate	+	1.76714	0.071504	2.43e-09
IL3-4	Threonate	+	1.02121	0.0484138	5.7e-05
IL3-4	Asparagine	+	1.46668	0.00984005	1.51e-06
IL3-4	Citrate	+	1.41056	0.0125116	2.84e-07
IL3-4	Fructose	-	0.271112	0.0343469	0.000422028
IL3-4	Dopamine	+	1.45694	0.0171296	4.02e-05
IL3-4	Sucrose	+	1.3251	0.0289935	1.9e-10
IL4-1-1	Ferulate	-	0.657919	0.110817	4.49e-05
IL4-3-2	Methionine	+	1.87954	0.204768	0.000210412
IL4-3-2	Galactinol	+	1.53862	0.428077	0.000340688
IL6-1	Glycolate	+	1.20752	0.0628919	0.000484572
IL7-2	Methionine	-	0.595041	0.0467892	5.09e-06
IL7-2	Tartarate	-	0.406272	0.00454763	1.06e-08
IL7-2	Ferulate	-	0.463257	0.128761	8.96e-05
IL7-4-1	Threonate	+	0.989078	0.0916192	0.000136945
IL8-1	Aspartate	-	0.558794	0.0340099	0.000173041
IL8-1	Cysteine	-	0.468634	0.0409889	8.11e-05
IL8-1-3	Urea	+	1.29115	0.154796	0.000342966
IL8-1-3	Phosphoric acid	+	1.36121	0.176123	0.000663213
IL8-1-3	Uracil	-	0.150259	0.0239875	9.31e-05
IL8-1-3	Fumarate	-	0.321184	0.0628941	0.000209056
IL8-1-3	Threonate	+	1.16433	0.207926	0.000554208
IL8-1-3	Citrate	+	1.45333	0.139535	0.000240501
IL8-1-3	Fructose	-	0.373239	0.0269485	7.92e-07
IL8-1-3	Dopamine	+	1.59634	0.224636	2.91e-05
IL8-2	Ferulate	-	0.430181	0.132811	0.00056233
IL8-2-1	4OH Benzoate	-	0.36796	0.0827812	1.43e-05
IL8-3	Succinate	+	1.63188	0.377186	0.00052462
IL9-1-2	Threonine	-	0.507334	0.110501	0.000318737
IL9-1-3	Tyramine	+	1.32842	0.182312	1.73e-06
IL9-2	MMP	+	2.81086	0.834342	0.000562429
IL9-2	Quinate	+	1.76925	0.308772	9.08e-05
IL9-3	Lactate	+	1.35692	0.107082	0.000387421
IL9-3	Malate	-	0.527395	0.0421856	6.51e-05
IL9-3-1	Asparagine	-	0.774572	0.0628495	0.000119554
IL9-3-1	Quinate	+	2.07346	0.293292	3.71e-07
IL9-3-2	Phosphoric acid	+	1.28625	0.125263	0.000208708
IL9-3-2	Isoleucine	-	0.40457	0.0553322	3.95e-05
IL9-3-2	Galactonate14lac	+	1.43537	0.142116	1.95e-05
IL9-3-2	Dopamine	+	1.83169	0.396202	7.09e-05
IL10-3	Pyroglutamate	-	0.764743	0.0340462	0.00015436
IL10-3	Quinate	-	0.377114	0.0814957	0.000246367
IL11-1	Galactonate14lac	+	1.12929	0.110596	0.000374042
IL11-1	Myoinositol	+	1.28139	0.0952539	0.000405394
IL11-2	Glycerate	-	0.618769	0.0301949	0.000356065
IL11-4	Phosphoric acid	+	1.31648	0.0752911	1.74e-05
IL11-4	Methionine	-	0.383287	0.0713176	3.48e-05
IL11-4	Pyroglutamate	+	1.24111	0.0660272	3.35e-06
IL11-4	Threonate	+	1.66497	0.419046	0.000204441
IL11-4	Tartarate	-	0.335862	0.0473497	0.00065764
IL11-4	Ferulate	-	0.62229	0.108398	0.000444935
IL11-4-1	Ferulate	-	0.393619	0.0685002	6.11e-08
IL12-2	Threonine	-	0.546621	0.0448492	3.63e-07
IL12-3	Fructose	+	1.95272	0.388684	4.24e-05
IL12-3	Glucose	+	1.78005	0.395043	0.000191529
IL12-3-1	Ornithine	-	0.665724	0.056847	0.000157581
-/+ markes a decrease or increase in IL RMC compared to M82
